# Supplementary material for: Pan-cancer EMT-signature identifies RBM47 down-regulation during colorectal cancer progression
Source: Sci Rep. 2017 Jul 5;7:4687. doi: 10.1038/s41598-017-04234-2 (PMC5498532; doi:10.1038/s41598-017-04234-2)
Supplement: Supplementary file 2 — Supplemental data 1 [file 41598_2017_4234_MOESM2_ESM.xls]

## Sheet: epithelial genes
cancer cell lines	colorectal cancer		breast cancer		pancreatic cancer		lung cancer		bladder cancer
gene	Fold change MES/EPI	p-value	Fold change MES/EPI	p-value	Fold change MES/EPI	p-value	Fold change MES/EPI	p-value	Fold change MES/EPI	p-value
AFTPH	0.530639	2.57633e-08	0.586028	1.98162e-05	0.686197	0.00867588	0.619483	3.26154e-07	0.701856	0.0174047
AIM1L	0.856176	0.00542186	0.614843	0.000512899	0.749659	0.0459129	0.802048	0.000342273	0.587381	0.00890925
ANKRD5	0.443359	0.00104919	0.382419	0.000812904	0.594186	0.0269443	0.495253	0.000704084	0.56014	0.0356868
ANXA9	0.0332054	0.000135406	0.130461	0.00199748	0.154916	0.0083866	0.211805	1.64601e-07	0.106611	0.00865397
AP1M2	0.317486	2.39551e-05	0.0995932	9.36232e-13	0.398494	0.0130578	0.415607	5.89078e-07	0.27559	0.000356262
ARHGEF16	0.46366	2.57386e-08	0.533369	1.74008e-05	0.457018	0.00567938	0.462361	9.59407e-11	0.543819	0.000147622
ARHGEF5	0.421601	6.1877e-05	0.296659	1.45349e-06	0.592838	0.00620068	0.559615	7.798e-06	0.46588	8.60362e-05
ATP2C2	0.103197	2.54712e-08	0.0624006	0.00747954	0.209589	0.0263539	0.153797	2.31449e-06	0.256909	0.0303747
ATXN7L3B	0.540719	8.94516e-05	0.759147	0.0112166	0.716876	0.0328884	0.667435	6.21176e-05	0.684075	0.0118224
BLCAP	0.638735	0.0252454	0.629167	0.0181421	0.590293	0.0353032	0.656476	0.000633984	0.386159	0.00177074
BSPRY	0.383066	0.0142183	0.14034	1.06379e-05	0.169107	0.00145131	0.181179	8.91673e-14	0.213792	0.00447498
C17orf28	0.183247	3.2652e-06	0.717552	0.0226232	0.5354	0.000881371	0.460658	7.3971e-10	0.730381	0.0432579
C1orf172	0.364847	8.14657e-07	0.335379	3.79916e-08	0.408037	0.00114754	0.349936	1.76125e-18	0.381467	0.00286117
C1orf210	0.272699	9.22759e-05	0.223552	0.000819036	0.186261	0.000915935	0.122141	6.73298e-06	0.266787	0.00440278
C2orf15	0.337395	6.34738e-05	0.470498	0.000455139	0.295849	0.000798852	0.335167	1.8536e-11	0.61022	0.00264676
C6orf132	0.272352	7.4435e-07	0.226242	0.00311753	0.35902	0.00493193	0.378127	4.64676e-07	0.230783	0.0214927
CAMSAP3	0.295662	5.0076e-07	0.400727	3.46587e-05	0.643208	0.0187688	0.448118	4.31836e-12	0.594377	0.00465297
CBLC	0.454641	0.0146174	0.0809454	3.18736e-07	0.425985	0.0158245	0.359503	5.27382e-05	0.172412	0.0017078
CCDC64B	0.262317	8.05454e-09	0.233259	0.000180801	0.395805	5.05831e-06	0.400347	3.11995e-14	0.263878	0.00488754
CDH1	0.0884277	1.76086e-07	0.0312599	2.94262e-06	0.146937	6.56325e-05	0.071749	9.45889e-17	0.035038	5.82925e-06
CDH3	0.396647	0.0388701	0.110571	0.00104303	0.151418	0.0141901	0.22454	1.49804e-05	0.047183	0.00391801
CDS1	0.221106	1.19321e-07	0.184636	5.03303e-06	0.263457	7.27397e-05	0.234447	4.48002e-12	0.192709	5.35936e-06
CLDN7	0.23617	3.39674e-06	0.162679	6.93654e-08	0.255887	0.000109205	0.191602	7.44824e-16	0.155589	0.00495669
CMTM4	0.383161	4.80518e-07	0.522786	0.00174279	0.494889	0.00368925	0.473229	7.95101e-11	0.564592	0.0146091
CNKSR1	0.429844	0.000210509	0.308177	6.05472e-07	0.487928	0.00258672	0.559763	2.61218e-08	0.301541	0.000489855
CRB3	0.3633	5.72835e-05	0.344507	7.00783e-05	0.458319	0.0176605	0.436997	3.9936e-07	0.36199	0.000509011
CTSH	0.367445	0.00117928	0.139981	0.00128307	0.269793	0.0125353	0.518121	0.0445529	0.0584009	0.00388693
CYB561	0.269686	3.06504e-07	0.491606	0.000351924	0.567593	0.00819139	0.515162	6.88745e-09	0.628324	0.0158312
DDR1	0.275767	5.62596e-08	0.252683	8.55873e-06	0.547104	0.0269997	0.451998	5.90431e-09	0.223148	8.36025e-05
DENND2D	0.0862148	3.15454e-06	0.186932	0.00246465	0.276857	4.00555e-05	0.35955	6.90658e-06	0.121504	0.0101281
DSP	0.603092	0.00372849	0.445162	0.000158935	0.542789	0.0305863	0.323914	2.99405e-11	0.303316	0.00111001
DTX4	0.248982	0.0152349	0.168752	4.63645e-05	0.267209	0.0113679	0.427819	0.000404114	0.13365	0.0129756
EFNA1	0.377524	0.00680887	0.193505	0.00233715	0.443382	0.00625797	0.466644	0.0010429	0.317187	0.0249019
ELF1	0.748394	0.047224	0.462135	0.00421154	0.595211	0.00551	0.588957	3.18655e-06	0.497056	2.12192e-06
ELF3	0.238604	0.00056021	0.0892147	5.24564e-05	0.382607	0.0164801	0.198098	6.51453e-10	0.174512	0.0204722
ELMO3	0.244433	3.49618e-06	0.143818	1.57365e-07	0.311496	0.000945781	0.235351	2.94708e-13	0.141881	6.99711e-05
ELOVL7	0.464704	0.0181307	0.258475	0.00392155	0.252727	0.000575141	0.444044	9.18402e-06	0.445239	0.0185284
EPCAM	0.293004	2.4654e-06	0.169944	1.06869e-10	0.542627	0.0429474	0.19605	7.68243e-26	0.140425	8.31427e-05
EPN3	0.0587877	9.68824e-05	0.0960604	0.000565159	0.188627	0.00592062	0.155096	1.60279e-10	0.145149	0.0036149
ESRP1	0.217752	3.55973e-07	0.112914	8.85396e-06	0.213731	2.59092e-05	0.141029	2.46164e-22	0.0683954	4.41404e-09
ESRP2	0.0878356	7.26123e-09	0.23923	4.55969e-06	0.261464	0.000156146	0.197318	1.53859e-16	0.162634	1.71443e-06
EXPH5	0.260118	3.67276e-05	0.306308	0.000253765	0.254724	1.63226e-05	0.325007	1.78156e-08	0.128413	0.00747786
F11R	0.243845	4.48385e-06	0.167944	5.06071e-07	0.464979	0.00244187	0.343758	2.3182e-14	0.212772	3.34181e-06
FA2H	0.231568	0.00152447	0.311909	0.00163856	0.478328	0.0328247	0.421398	0.000306172	0.622694	0.0213394
FAAH	0.3938	2.17227e-05	0.406383	0.00133599	0.606122	0.0210503	0.530824	6.8776e-06	0.444893	0.0360461
FAAH2	0.346425	0.000812711	0.316749	0.000326962	0.385903	0.0312668	0.256673	7.5584e-13	0.522498	0.0114511
FAM108C1	0.370612	0.00209784	0.313049	0.000735182	0.511709	0.0417549	0.442393	3.98298e-08	0.37727	0.000114227
FAM83H	0.578138	0.00259318	0.437773	5.69712e-06	0.581655	0.0115853	0.520909	2.40875e-09	0.530679	0.00108986
FUCA1	0.551465	0.049568	0.45779	0.0170625	0.382654	0.04716	0.55045	0.0062906	0.402865	0.00118719
FUK	0.420458	7.92007e-07	0.57393	0.00771954	0.666994	0.0373699	0.679915	0.0022299	0.72514	0.0209465
FXYD3	0.0545428	3.1462e-05	0.0336279	0.00254234	0.136532	0.00238937	0.0853689	4.84819e-06	0.0411768	0.00219498
GALNT3	0.19644	6.32441e-08	0.0341598	3.24332e-07	0.277257	0.00258906	0.189808	2.99921e-10	0.0652009	8.511e-06
GGCT	0.380356	1.31956e-07	0.69785	0.0078371	0.683609	0.00497513	0.716803	8.23984e-06	0.590016	0.00152241
GRHL1	0.143019	2.29654e-07	0.438528	0.00829256	0.177495	0.000383416	0.20386	6.3086e-08	0.149797	0.000269777
GRHL2	0.156661	1.67347e-07	0.0663312	2.84396e-09	0.198492	0.00467493	0.160683	5.60628e-18	0.095851	1.74854e-07
HOOK1	0.23153	6.73915e-06	0.304872	0.000125914	0.241675	0.00666743	0.234079	1.63814e-12	0.294778	0.000963508
HOOK2	0.422029	1.38613e-05	0.316691	4.99165e-10	0.352905	3.52298e-05	0.438317	1.81372e-14	0.41833	0.00967909
ICA1	0.214356	6.89872e-06	0.355961	0.0016706	0.255745	0.00966192	0.22498	1.80619e-10	0.398649	0.0219573
IDH1	0.619518	0.00752224	0.401253	6.53761e-05	0.59243	0.00634229	0.679865	0.000323873	0.473294	0.0091674
IGSF9	0.311057	0.00914232	0.310431	0.0162757	0.565082	0.0254383	0.495465	0.00631777	0.420892	0.0378809
ILDR1	0.58309	0.00162583	0.402739	0.00197707	0.421686	2.72671e-05	0.529147	2.86616e-15	0.531413	0.026501
INADL	0.312996	1.42225e-05	0.255107	1.59854e-08	0.336949	6.58114e-06	0.402988	1.01622e-13	0.404436	0.00536014
IRF6	0.379229	0.0125175	0.226178	0.000452507	0.180546	0.0169457	0.185142	1.43333e-05	0.132663	0.00535792
ITPKC	0.417897	1.35594e-05	0.564855	0.0124855	0.647399	0.0173027	0.656335	2.81757e-06	0.376528	0.00243277
JUP	0.193174	2.77738e-07	0.107187	4.3972e-06	0.398473	0.0128719	0.283737	1.4888e-14	0.277514	0.000757705
LENG9	0.822076	0.00566717	0.755608	0.0276473	0.748754	0.0144517	0.86845	0.00306498	0.802747	0.0167599
LIMK2	0.504353	0.0019133	0.423596	0.00410626	0.475189	0.0145389	0.543066	9.91661e-07	0.532515	0.0162975
LLGL2	0.173325	0.000113748	0.245636	0.000140208	0.405968	0.00380957	0.240338	7.53492e-13	0.429717	0.0141931
LNX1	0.212305	1.75476e-07	0.174258	0.00214839	0.190417	3.19975e-05	0.311063	2.65536e-05	0.274003	0.00305927
LNX2	0.411491	5.30502e-08	0.497629	0.000323875	0.762247	0.0432101	0.557144	1.11828e-06	0.603475	0.00104161
LOC440335	0.12882	0.000548523	0.296785	0.00123206	0.439708	0.0123227	0.219258	8.36892e-09	0.229326	0.0129878
LPAR2	0.569784	0.0015245	0.477075	4.13776e-06	0.572904	0.00550401	0.793944	0.0153816	0.558477	0.0279148
LSR	0.346414	0.000324586	0.261058	4.30627e-05	0.478194	0.0183671	0.316813	1.04628e-10	0.256516	0.0015696
MAL2	0.11083	1.45404e-11	0.206249	4.55108e-07	0.311142	0.0022572	0.205964	9.35708e-15	0.129138	1.11182e-06
MAP7	0.151795	0.000256147	0.263599	0.000138431	0.390722	0.00812383	0.273622	2.24087e-09	0.164827	5.09789e-06
MAPK13	0.272394	2.16108e-06	0.355911	0.000707848	0.367236	0.00206378	0.226595	5.05427e-11	0.207915	0.00128099
MARVELD2	0.188383	1.88631e-08	0.342733	0.00016407	0.433482	0.00090773	0.450904	3.83328e-07	0.219417	1.08835e-06
MARVELD3	0.197712	7.59131e-08	0.224378	7.76486e-08	0.301061	0.00111919	0.239626	1.53191e-16	0.246495	2.50247e-05
MKL2	0.665345	0.000493826	0.753234	0.00157639	0.715123	0.0317567	0.795896	0.00019406	0.723223	0.00784775
MYH14	0.536721	0.000320298	0.255101	0.00025449	0.59108	0.0264991	0.459036	9.03497e-14	0.305263	0.00229746
MYLIP	0.263006	6.1866e-06	0.472026	0.0337085	0.592866	0.00148866	0.568297	3.267e-05	0.470101	0.0328776
MYO1D	0.409518	0.0134554	0.453467	0.0139559	0.407139	0.022167	0.228146	5.1683e-12	0.278204	0.00182053
MYO5B	0.268961	7.28072e-06	0.139258	0.000150437	0.451577	0.0209439	0.349933	1.40676e-09	0.307805	0.0143123
MYO5C	0.133429	6.38585e-10	0.219887	7.02654e-05	0.380685	0.0150131	0.375747	1.34371e-06	0.190159	0.0133793
OVOL1	0.463988	0.000101508	0.205459	2.45913e-05	0.495017	0.00145731	0.403912	4.3332e-10	0.325986	0.00397047
OVOL2	0.426193	0.011265	0.193324	0.000100575	0.266025	6.15294e-05	0.227963	2.35657e-14	0.176288	0.000484916
PKP3	0.475608	0.000430456	0.276619	0.000533082	0.418605	0.000995096	0.394656	1.15675e-08	0.396827	0.0253733
PLEKHG6	0.397447	6.26824e-07	0.223567	0.000557844	0.327563	0.00826072	0.494681	1.38734e-08	0.295885	0.000553422
PPL	0.336315	0.000315644	0.250476	0.0102524	0.348303	0.0219757	0.302102	2.06395e-08	0.132559	0.000753718
PROM2	0.309992	1.40531e-05	0.616388	0.0299063	0.324164	0.00889757	0.481196	1.21608e-07	0.197744	0.0158369
PRR15L	0.049523	0.00141553	0.0289704	0.000145538	0.17431	0.0330858	0.0885099	1.34558e-11	0.538815	0.00784625
PRRG2	0.513805	3.26191e-05	0.584687	0.000299778	0.607916	0.00732105	0.61164	1.724e-09	0.431835	0.000427387
PRRG4	0.201385	6.47762e-07	0.211465	0.000841492	0.16102	0.000143785	0.294817	1.36462e-08	0.168311	0.000114649
PRSS8	0.136731	1.62189e-06	0.0381815	0.00165808	0.187533	0.000702951	0.0859137	1.63459e-06	0.0990291	0.0101341
PTPN6	0.232488	1.08473e-05	0.388807	7.41588e-06	0.374826	0.000525963	0.382843	5.75658e-13	0.220019	5.89914e-06
PVRL4	0.282132	0.000956696	0.404735	0.00419392	0.413445	0.00355863	0.362685	5.97284e-10	0.24656	0.0424439
RAB11FIP4	0.337327	3.35464e-06	0.265605	0.0059046	0.571777	0.00559331	0.512035	7.50769e-06	0.370115	0.00134428
RASEF	0.121216	1.95477e-06	0.143961	0.000170133	0.38532	0.0358942	0.274933	1.14822e-09	0.309856	0.0113564
RBM47	0.323685	5.29301e-06	0.18788	0.000130145	0.421067	0.00420295	0.354971	4.30996e-10	0.334414	0.000582455
REL	0.594572	0.0407202	0.595198	0.0172138	0.634237	0.0156348	0.701134	0.0347257	0.340954	0.000761224
ROD1	0.604119	0.00133332	0.471802	0.000720098	0.655458	0.0100078	0.64007	1.34438e-05	0.582502	0.0181316
RREB1	0.674447	7.60054e-05	0.642817	3.66159e-06	0.80681	0.0220346	0.682092	2.36125e-07	0.765463	0.00825286
S100A14	0.0438971	4.34388e-06	0.0227996	7.44044e-05	0.0943686	0.0141622	0.0628523	5.22443e-11	0.0301462	0.000202883
SDR42E1	0.489787	0.0434857	0.310859	0.00432853	0.527592	0.0260651	0.601751	0.00289484	0.483342	0.0377677
SH2D3A	0.431188	0.00182169	0.216966	2.34553e-05	0.367283	0.0140693	0.349655	3.04686e-06	0.265974	0.000352769
SH3YL1	0.265815	1.04809e-05	0.144215	4.33239e-06	0.291834	0.00140406	0.180648	3.68007e-17	0.157164	0.00116007
SLC15A2	0.520921	0.00913703	0.557563	0.0311365	0.447612	0.00860662	0.411925	0.0438281	0.312299	0.00835851
SLC22A23	0.727129	0.00403365	0.751596	0.00474403	0.780783	0.0411513	0.831188	0.00211136	0.658642	0.00171632
SLC29A2	0.62934	0.0486189	0.605385	0.00777023	0.562531	0.0171055	0.502595	6.122e-07	0.45234	0.0148516
SLC39A9	0.693291	0.000364294	0.756039	0.0317868	0.729713	0.0403982	0.694107	3.08168e-06	0.673297	0.0319096
SLC44A1	0.560203	6.78099e-05	0.471972	0.000331799	0.595374	0.0126923	0.751148	0.0393217	0.504924	0.000870848
SPINT1	0.138049	6.70768e-10	0.123963	1.20024e-05	0.320244	0.0111168	0.137896	4.3736e-19	0.110099	1.25066e-05
SPINT2	0.143839	2.30299e-12	0.191516	4.26959e-08	0.519408	0.00676679	0.322507	4.58777e-12	0.195826	3.94399e-06
SPPL3	0.675912	9.3822e-05	0.700853	0.0028251	0.688778	0.0303026	0.785206	0.000594366	0.705325	0.00298986
SSH3	0.280731	1.63947e-05	0.577351	0.0302254	0.478342	0.00683418	0.560279	5.73997e-06	0.264481	0.000322884
ST14	0.155586	4.75392e-07	0.100153	2.59425e-06	0.379424	0.033635	0.13751	1.55912e-16	0.224537	0.00327809
SYNGR2	0.269909	1.10598e-08	0.514687	0.00146116	0.576429	0.0330722	0.670179	0.00292991	0.62385	0.0482113
TLCD1	0.455413	0.000655635	0.473797	0.00246119	0.571578	0.0419754	0.688302	0.00931951	0.412913	0.0280652
TM9SF2	0.70001	0.0113981	0.655447	0.0163742	0.690337	0.0300216	0.630743	1.04082e-06	0.67167	0.002883
TMC4	0.12575	2.77143e-05	0.0752697	2.74845e-05	0.169479	1.97609e-05	0.133604	4.47099e-12	0.0405251	0.00829634
TMEM125	0.329435	4.6887e-05	0.12301	2.94843e-08	0.16675	0.000423002	0.175058	6.53368e-15	0.259317	0.00397719
TMEM184A	0.426047	0.000281947	0.654531	0.00819309	0.547891	0.00286863	0.62594	7.71958e-09	0.428311	0.000168423
TMEM30B	0.287422	4.58768e-10	0.220692	5.97067e-07	0.264833	0.000823985	0.24308	4.3227e-08	0.145809	0.00707585
TMEM79	0.302578	0.000732675	0.662796	0.0142887	0.736052	0.00793034	0.739124	6.0647e-05	0.535309	0.00989301
TNK1	0.619839	0.000178633	0.653438	0.00033417	0.640476	0.00737859	0.713131	4.36149e-05	0.562512	8.70484e-05
TSPAN13	0.167944	6.13371e-14	0.530316	0.00511351	0.413571	0.00190784	0.469054	8.37987e-09	0.200943	0.000191307
TSTD1	0.14531	5.66134e-10	0.31085	0.00190481	0.327301	0.0017073	0.405337	1.38082e-08	0.275211	0.034145
WIBG	0.515567	1.16697e-07	0.648596	0.00529394	0.700729	0.0264582	0.748572	7.02149e-05	0.630914	0.00404398
XBP1	0.219173	1.73026e-08	0.656042	0.0213738	0.574401	0.0392424	0.45954	9.9648e-08	0.556072	0.0177043
ZFP62	0.655307	0.00690142	0.538045	0.000245833	0.703328	0.0422546	0.798659	0.0189698	0.684487	0.0220766
ZNF552	0.100228	1.82477e-05	0.467856	0.00109285	0.735654	0.0317201	0.7362	0.00978246	0.336128	0.0252494
Fold change MES/EPI: average expression in mesenchymal-like cell lines / average expression in epihtelial-like cell lines
p-value: significance of differential expression between mesenchymal-like cell lines and expression in epihtelial-like cell lines (t-test)

## Sheet: mesenchymal genes
cancer cell lines	colorectal cancer		breast cancer		pancreatic cancer		lung cancer		bladder cancer
gene	Fold change MES/EPI	p-value	Fold change MES/EPI	p-value	Fold change MES/EPI	p-value	Fold change MES/EPI	p-value	Fold change MES/EPI	p-value
ACOT9	2.47129	5.0275e-05	1.48755	0.00188902	1.74842	0.00499934	2.40543	3.77089e-11	1.69984	0.00207282
ANXA5	2.34426	3.60265e-06	2.68105	1.48191e-05	1.51505	0.0486567	1.93926	2.53731e-07	1.58695	0.0224756
AP1M1	2.12578	3.28916e-05	2.09215	4.94648e-06	1.60718	0.0157026	1.69524	1.80476e-05	2.16576	1.34388e-06
AP1S2	5.52077	0.00052309	7.7076	2.73744e-06	3.31305	0.0248889	3.41167	0.000234165	5.78129	1.98133e-05
ASAP1	1.98678	0.00017261	2.05152	0.00103756	2.01361	0.0127062	1.61385	8.47122e-06	1.95275	0.000140974
C14orf149	3.09926	1.90259e-05	2.90088	3.75439e-05	2.93446	0.0119082	2.70955	7.28461e-06	3.11494	0.00314438
C17orf51	1.31248	1.41153e-08	1.33057	0.000340507	1.18574	0.0253732	1.22831	8.19641e-05	1.17529	0.0373732
C6orf225	2.29364	0.000721718	4.22457	3.91766e-07	1.88654	0.0453164	1.59294	0.0143584	2.24429	0.00191632
C9orf21	2.40217	2.48973e-06	2.12573	0.00310599	1.86991	0.0160043	2.08242	1.16839e-08	2.27346	0.00309664
CCDC88A	8.05282	3.88431e-09	7.51571	7.20211e-13	4.01202	0.00178629	2.30854	1.22728e-08	2.68828	0.00577724
CCDC99	2.69764	4.15942e-06	1.64636	0.00282439	1.70457	0.0470866	2.32599	1.57454e-06	2.41282	6.05952e-05
CFL2	5.17964	8.23672e-08	4.99108	2.04562e-09	2.61732	0.0175288	2.67632	1.45536e-06	3.18716	5.51263e-06
CHST10	1.48482	0.0362714	2.76787	5.03249e-06	1.86304	0.00756066	1.75762	5.56864e-05	2.02223	0.00120475
CTGF	26.5798	3.82916e-05	11.6754	0.00169149	8.16859	0.0242068	7.89009	0.00291535	6.22171	0.00583093
DBN1	2.50056	1.55121e-06	2.99918	7.31214e-07	2.2154	0.0106046	1.39626	0.00167631	2.37357	0.00266023
DENND5A	3.04787	1.30213e-06	4.20261	7.47611e-08	2.14487	0.0131914	2.0271	6.53019e-06	2.99474	0.000201257
EIF5A2	2.66283	0.000472056	2.76875	0.000108122	2.88019	0.0235518	2.85958	8.86664e-05	3.50295	0.000663629
EMP3	27.6074	5.1961e-06	23.0894	1.29719e-07	18.246	0.000369839	12.6522	1.13521e-09	8.30774	0.00024237
ETS1	5.95275	4.93607e-10	2.99996	0.000274273	3.74298	0.0231498	1.86112	0.00947277	1.73337	0.02651
FAM101B	19.4338	1.22256e-06	14.0912	1.07539e-05	12.1394	0.0439675	2.98317	0.000971657	2.52962	0.0374992
FAM127A	2.69236	1.25746e-05	2.99489	0.000450192	1.83251	0.00909612	1.63569	0.000178078	2.08556	0.00124748
FERMT2	4.89236	1.20502e-06	8.74436	5.35268e-05	4.4698	0.00710407	3.58333	1.26841e-08	2.81775	5.64687e-05
FEZ2	1.85397	0.00386488	2.20753	0.00280768	2.49265	0.000407651	1.59377	0.000339997	1.58669	0.0215083
FGFR1	2.56094	0.0136881	5.49603	3.94185e-08	2.81999	0.0071847	1.76806	0.0418781	10.2572	0.00100739
FMNL3	1.18934	0.00701686	1.46511	0.00704067	1.20778	0.039613	1.23638	0.0111221	1.89202	0.00110577
GLIPR1	28.9576	2.8243e-05	5.65321	0.00552795	3.50116	0.0290569	5.19762	0.000512241	3.16621	0.00610481
GNAI2	2.30308	6.20746e-05	2.41083	1.83039e-06	1.72969	0.0300397	1.68978	0.000710136	1.9384	0.0104165
GNG11	6.33488	0.00135925	64.832	8.53109e-06	11.7248	0.0207392	32.3542	3.98856e-06	33.8066	0.0127318
GSTO1	1.68128	0.00757486	1.42142	0.0093798	1.39723	0.0409156	1.6079	1.82953e-05	1.54907	0.0110803
HABP4	2.19071	0.000107492	1.65585	0.00193915	1.77358	0.041117	1.60081	0.000369884	2.63021	0.000777148
IKBIP	6.35792	2.4367e-05	7.77483	2.84703e-07	4.19176	0.000118006	3.9976	2.11648e-08	2.3322	0.0108635
KATNAL1	4.31263	3.64713e-06	4.33849	2.01145e-08	2.71039	0.038419	2.29676	9.24255e-06	5.15537	1.23766e-05
KIAA1949	3.42284	1.12771e-06	3.417	1.11959e-05	1.97608	0.0046616	1.97723	6.78028e-05	1.59269	0.0154749
LATS2	2.02301	2.40351e-06	1.58347	0.0391183	1.82968	0.019915	1.83783	0.00302988	1.51587	0.0363528
LEPRE1	8.08254	7.49207e-07	4.48892	4.1589e-06	2.4283	0.0139051	2.76791	2.33312e-09	2.07593	4.714e-05
LGALS1	3.5644	1.84515e-10	18.8315	4.63005e-12	2.47631	0.0369824	4.88323	6.82912e-11	3.26058	1.69745e-05
LOC100505634	4.39532	1.83394e-06	3.2108	0.00023841	3.68046	0.0106761	3.06463	3.66909e-06	3.56274	2.40609e-05
MAP7D3	2.09476	8.0394e-06	1.76879	8.83202e-08	1.77905	0.00507606	1.62838	7.14701e-07	1.62515	0.000513699
MRC2	5.64314	5.34259e-05	4.86921	0.000122472	2.11579	0.0374055	2.57569	2.76971e-05	4.06788	0.0156531
MSN	6.5217	5.17827e-07	6.81509	2.56799e-05	3.04091	0.0081394	1.88509	0.000677072	4.15896	0.000109963
MSRB3	10.6714	5.56375e-05	14.6251	6.19112e-08	5.18168	0.0224254	6.6788	1.48555e-06	7.77217	0.000128123
NMT2	4.26259	3.50029e-07	2.24554	0.0034697	4.81499	0.0366029	4.9826	2.62375e-06	6.20982	2.83581e-06
OSTM1	2.27821	5.34606e-05	3.06316	1.09991e-08	3.8401	0.0333054	2.5271	4.42326e-08	2.43595	0.0260593
P4HA3	5.20004	0.00356168	1.83849	0.00128948	1.1312	0.0463293	1.73078	0.0134425	2.1341	0.035296
PDLIM4	2.69906	0.0310452	4.02644	0.0142516	6.31295	0.0463136	3.41871	0.0037282	5.14323	0.00697222
PGBD1	1.81696	0.0128167	1.89065	0.000109401	2.29906	0.0130563	1.61855	0.00212685	2.30804	0.00385474
PPM1F	1.46621	0.000128475	1.86865	1.2149e-08	1.81909	0.0109275	1.35588	0.00584572	1.46229	0.000355127
PTRF	13.5226	0.000192961	3.13055	0.00828536	2.45222	0.042405	4.53909	1.72441e-05	3.14355	0.000173573
RAB11FIP5	2.04329	0.00159903	1.51526	0.0446382	1.53652	0.0175534	1.34485	0.0452202	1.80994	0.0141948
RAB32	3.86224	3.0025e-05	2.1697	0.0211828	2.72245	0.00521246	3.51216	8.56811e-07	2.65878	0.00101277
RRAS	2.47029	0.0130236	2.22794	0.00459051	2.04877	0.0238893	2.62639	6.15881e-06	1.63208	0.0343253
RWDD1	1.36565	0.00541859	1.47064	0.000497061	2.03197	0.00474292	1.36209	4.47837e-05	1.48533	0.00266457
SACS	13.811	4.12606e-07	4.64387	3.10134e-05	6.99123	0.000491141	2.46653	2.1779e-06	5.67699	2.14403e-06
SCARF2	2.30532	0.000102997	1.80116	0.00141033	1.18391	0.0499098	1.46591	0.00442389	1.70103	0.0438016
SGCB	5.77153	9.36719e-08	2.3615	0.00105857	1.55368	0.0409767	2.36683	1.09827e-05	3.80572	0.0221452
SH2B3	3.57275	0.00214819	4.071	2.36191e-05	3.03319	0.00614129	2.48559	0.00558918	2.13372	0.0329533
ST3GAL2	1.79204	9.55874e-05	1.63626	0.000403482	1.58984	0.0498323	1.87126	6.18959e-08	1.7573	0.00083771
STX2	3.26238	2.7701e-06	3.06364	2.48303e-09	2.47523	0.000123117	1.80124	3.04167e-07	4.75612	8.01046e-09
SYDE1	3.15286	9.62553e-06	2.82705	2.26113e-06	2.37468	0.00423833	2.3514	6.95113e-07	3.19864	1.9661e-05
TGFB1I1	18.913	2.56376e-06	6.37225	4.1821e-05	4.67272	0.000562835	5.32745	0.000263776	2.48556	0.0114592
TMEM158	20.8177	0.000182096	10.9103	0.0068161	6.10247	0.013227	3.49939	0.0190701	3.75258	0.0495601
TTC7B	1.62313	0.0106498	3.43792	0.000130634	3.97832	0.0140715	2.52879	0.00081915	2.2059	0.00424349
TTL	2.12318	5.69746e-06	2.56427	3.6481e-09	2.26962	0.000432288	1.56531	0.00152283	2.48776	0.00053438
TTL	2.12318	5.69746e-06	2.56427	3.6481e-09	2.26962	0.000432288	1.56531	0.00152283	2.48776	0.00053438
TWF2	1.84637	1.29731e-05	1.38638	0.00938415	1.58525	0.03275	1.36177	0.002606	1.95275	0.000576795
UROD	1.82407	1.76491e-05	2.61927	1.28096e-11	1.42378	0.0267998	1.69679	1.23663e-09	2.13089	5.7709e-06
VIM	388.694	7.9791e-15	356.093	3.00617e-13	157.776	0.000103588	319.276	1.69862e-19	209.152	4.04777e-06
WTIP	2.23721	2.944e-05	2.1577	0.0182365	2.52796	0.0484272	2.21826	1.53855e-05	2.06708	0.0103352
WWC2	1.83556	0.00252535	2.61439	0.000857568	2.13088	0.00320935	2.07947	3.86884e-05	2.19156	0.00482821
ZEB1	14.4257	4.56389e-06	12.8197	9.44678e-07	6.17253	0.000990303	5.60071	7.35078e-06	10.5481	0.00131239
Fold change MES/EPI: average expression in mesenchymal-like cell lines / average expression in epihtelial-like cell lines
p-value: significance of differential expression between mesenchymal-like cell lines and expression in epihtelial-like cell lines (t-test)
