# Supplementary material for: Pan-cancer EMT-signature identifies RBM47 down-regulation during colorectal cancer progression
Source: Sci Rep. 2017 Jul 5;7:4687. doi: 10.1038/s41598-017-04234-2 (PMC5498532; doi:10.1038/s41598-017-04234-2)
Supplement: Supplementary file 3 — Supplemental data 2 [file 41598_2017_4234_MOESM3_ESM.xls]

## Sheet: epithelial mRNAs
Epithelial mRNAs Positive correlation with expression of the epithelial marker CDH1 (r>0.1) and negatively correlate with expression of the mesenchymal marker VIM (r<-0.1)	TCGA Colon adenocarcinoma (COAD)		TCGA Breast invasive carcinoma (BRCA)		TCGA Prostate adenocarcinoma (PRAD)		TCGA Lung adenocarcinoma (LUAD)		TCGA Bladder urothelial carcinoma (BLCA)		TCGA Pancreatic adenocarcinoma (PAAD)		TCGA Head&Neck squamous cell (HNSC)
	Correlation CDH1	Correlation VIM	Correlation CDH1	Correlation VIM	Correlation CDH1	Correlation VIM	Correlation CDH1	Correlation VIM	Correlation CDH1	Correlation VIM	Correlation CDH1	Correlation VIM	Correlation CDH1	Correlation VIM
ACACA	0.267459	-0.167498	0.279608	-0.346426	0.237455	-0.411321	0.239875	-0.2156	0.246588	-0.372889	0.269998	-0.212887	0.399845	-0.256973
ACVR1B	0.369914	-0.15581	0.187491	-0.352651	0.289027	-0.227942	0.135814	-0.1762	0.244308	-0.437195	0.246939	-0.370327	0.108153	-0.214218
AFTPH	0.484885	-0.259818	0.274018	-0.424501	0.449394	-0.331699	0.160962	-0.401807	0.476967	-0.3667	0.360594	-0.520032	0.335004	-0.340975
ATP8B1	0.22004	-0.172923	0.287987	-0.4101	0.53563	-0.132064	0.114477	-0.429757	0.523736	-0.557335	0.547855	-0.444477	0.279338	-0.272836
C1orf161	0.391287	-0.215098	0.116855	-0.109257	0.166865	-0.124431	0.130104	-0.203651	0.381756	-0.346193	0.153462	-0.136131	0.303374	-0.243424
C2orf29	0.314119	-0.295534	0.214799	-0.227052	0.190065	-0.381969	0.155797	-0.371452	0.351831	-0.304033	0.417722	-0.466921	0.396314	-0.430501
CD2AP	0.316829	-0.157377	0.209227	-0.324125	0.445897	-0.335281	0.326384	-0.195422	0.403746	-0.43362	0.564584	-0.316167	0.244186	-0.155762
CDH1	1	-0.213874	1	-0.298967	1	-0.299664	1	-0.118204	1	-0.312798	1	-0.417416	1	-0.341825
CDS1	0.215445	-0.350334	0.305982	-0.407119	0.434365	-0.362139	0.314515	-0.17616	0.396396	-0.296095	0.638149	-0.556845	0.453995	-0.296254
CGN	0.456978	-0.118626	0.205905	-0.326705	0.47263	-0.273101	0.39165	-0.22342	0.494005	-0.323753	0.609988	-0.429299	0.304015	-0.279802
CUL3	0.241395	-0.181259	0.214266	-0.323629	0.255549	-0.268139	0.172494	-0.21886	0.110427	-0.128342	0.232091	-0.257582	0.214286	-0.154583
EPB41L4B	0.510008	-0.367041	0.162448	-0.136026	0.211938	-0.327983	0.235252	-0.209393	0.338285	-0.200996	0.206023	-0.410377	0.298659	-0.257383
EPCAM	0.511404	-0.326575	0.283547	-0.146004	0.303743	-0.345919	0.252787	-0.454486	0.235656	-0.254247	0.567423	-0.56564	0.108794	-0.255117
ERBB3	0.355905	-0.171998	0.196775	-0.36151	0.290561	-0.369861	0.2037	-0.412379	0.525422	-0.469527	0.490936	-0.545619	0.407109	-0.43737
ESRP1	0.337532	-0.332452	0.231702	-0.324963	0.137532	-0.333379	0.161782	-0.489933	0.357197	-0.495614	0.645418	-0.586716	0.348175	-0.426563
ESRP2	0.293496	-0.276804	0.536224	-0.328623	0.459904	-0.456583	0.34834	-0.37877	0.584877	-0.423001	0.592161	-0.555243	0.639695	-0.379592
FA2H	0.126256	-0.253389	0.318415	-0.167518	0.236321	-0.144643	0.223931	-0.292774	0.43756	-0.378075	0.563995	-0.354051	0.152799	-0.244573
FAM199X	0.340993	-0.194646	0.312692	-0.418534	0.459028	-0.313322	0.20433	-0.218337	0.21689	-0.212397	0.427074	-0.434532	0.223361	-0.224047
GALNT4	0.369561	-0.166828	0.185555	-0.173254	0.5506	-0.112186	0.129526	-0.261586	0.28565	-0.259285	0.427097	-0.390731	0.288795	-0.18923
GOSR1	0.231279	-0.111945	0.277231	-0.378227	0.564827	-0.309089	0.300038	-0.206352	0.314874	-0.316962	0.187181	-0.205431	0.10814	-0.147257
GPD2	0.14947	-0.138711	0.322232	-0.280282	0.523332	-0.286031	0.267164	-0.182247	0.325527	-0.410128	0.537154	-0.390152	0.151474	-0.293195
HMGCR	0.301153	-0.257295	0.383864	-0.266547	0.596011	-0.328061	0.196561	-0.154235	0.309765	-0.352644	0.342255	-0.368242	0.374837	-0.133659
HOOK1	0.407008	-0.298665	0.28382	-0.426451	0.36561	-0.397528	0.245567	-0.408986	0.306665	-0.420005	0.154613	-0.346321	0.371936	-0.308286
LIG3	0.290839	-0.15836	0.168611	-0.375215	0.210762	-0.38079	0.111061	-0.259909	0.164776	-0.213939	0.12357	-0.184802	0.126036	-0.128183
LNX1	0.232521	-0.180223	0.172984	-0.350061	0.205231	-0.120377	0.225184	-0.253747	0.450358	-0.466413	0.339833	-0.463915	0.179157	-0.25553
MAP4K3	0.277239	-0.106947	0.276899	-0.278642	0.309691	-0.146173	0.20909	-0.161705	0.57152	-0.410364	0.365486	-0.262625	0.157026	-0.118079
MAP7	0.433541	-0.370903	0.187543	-0.348827	0.412723	-0.35419	0.22579	-0.38554	0.347172	-0.549145	0.380977	-0.544459	0.566757	-0.38581
MAPK13	0.240026	-0.159204	0.137873	-0.21111	0.125123	-0.142454	0.157055	-0.203145	0.238236	-0.316444	0.432895	-0.373627	0.505772	-0.450816
MARVELD2	0.276925	-0.282708	0.417649	-0.457473	0.539947	-0.317149	0.345926	-0.146387	0.415039	-0.534766	0.472664	-0.510784	0.286219	-0.306074
MARVELD3	0.195052	-0.190858	0.360811	-0.167207	0.29241	-0.134082	0.293319	-0.383417	0.509546	-0.264835	0.533924	-0.543197	0.316229	-0.283922
MYO5B	0.146456	-0.132226	0.217187	-0.152196	0.428246	-0.166212	0.269807	-0.10034	0.37518	-0.288772	0.576608	-0.380883	0.389952	-0.299467
MYO5C	0.137455	-0.212406	0.133487	-0.351055	0.560583	-0.326296	0.192027	-0.161946	0.303526	-0.273723	0.503507	-0.445318	0.126462	-0.17974
PEX13	0.378617	-0.235859	0.267211	-0.139584	0.457823	-0.175577	0.122881	-0.378077	0.579116	-0.304365	0.492491	-0.30556	0.178238	-0.239269
PLAGL2	0.507964	-0.148905	0.120435	-0.139658	0.243849	-0.143387	0.240499	-0.194272	0.184118	-0.207482	0.105239	-0.248284	0.292722	-0.357228
PLS1	0.3499	-0.239871	0.20179	-0.251662	0.380797	-0.103186	0.376848	-0.236504	0.467718	-0.3612	0.657736	-0.402821	0.222341	-0.303358
RBM47	0.243556	-0.267066	0.189528	-0.421892	0.667823	-0.306148	0.252363	-0.381788	0.475896	-0.335827	0.569587	-0.63171	0.171093	-0.298202
RNF6	0.428446	-0.119693	0.22197	-0.191556	0.286304	-0.146532	0.137688	-0.113818	0.341441	-0.219726	0.133937	-0.206049	0.193011	-0.12455
SUZ12	0.223452	-0.138366	0.187913	-0.310256	0.359733	-0.119114	0.133468	-0.194721	0.19972	-0.202911	0.12917	-0.10925	0.106221	-0.192903
TM9SF4	0.506038	-0.129209	0.241019	-0.220201	0.608379	-0.304499	0.28324	-0.19346	0.373269	-0.264504	0.484946	-0.321342	0.103479	-0.175853
TOM1L1	0.197803	-0.285678	0.286802	-0.423905	0.447734	-0.353118	0.173549	-0.237778	0.336106	-0.357722	0.432655	-0.472545	0.2922	-0.396884
USP7	0.581834	-0.178325	0.349005	-0.35311	0.31585	-0.350599	0.188509	-0.110708	0.302471	-0.254253	0.260872	-0.26404	0.400531	-0.310901
ZMYND8	0.53782	-0.117925	0.370431	-0.34457	0.21789	-0.110462	0.250261	-0.150447	0.431169	-0.456685	0.332499	-0.410415	0.248715	-0.342784

## Sheet: mesenchymal mRNAs
Mesenchymal mRNAs Positive correlation with expression of the mesenchymal marker VIM (r>0.1) and negatively correlate with expression of the epithelial marker CDH1 (r<-0.1)	TCGA Colon adenocarcinoma (COAD)		TCGA Breast invasive carcinoma (BRCA)		TCGA Prostate adenocarcinoma (PRAD)		TCGA Lung adenocarcinoma (LUAD)		TCGA Bladder urothelial carcinoma (BLCA)		TCGA Pancreatic adenocarcinoma (PAAD)		TCGA Head&Neck squamous cell (HNSC)
	Correlation CDH1	Correlation VIM	Correlation CDH1	Correlation VIM	Correlation CDH1	Correlation VIM	Correlation CDH1	Correlation VIM	Correlation CDH1	Correlation VIM	Correlation CDH1	Correlation VIM	Correlation CDH1	Correlation VIM
ABI3	-0.315751	0.717755	-0.301559	0.471509	-0.388668	0.704791	-0.172677	0.531745	-0.378543	0.729071	-0.441443	0.557464	-0.384479	0.513603
ACAP1	-0.310792	0.512648	-0.322159	0.396215	-0.341368	0.479117	-0.178326	0.367541	-0.321562	0.607232	-0.334248	0.461661	-0.244703	0.324974
ADCY4	-0.211317	0.542536	-0.296415	0.380671	-0.320781	0.723927	-0.146614	0.308416	-0.133621	0.571912	-0.492883	0.376587	-0.164668	0.505038
ADORA2A	-0.278423	0.655243	-0.124525	0.1599	-0.461377	0.474754	-0.195861	0.315795	-0.316052	0.638586	-0.444926	0.423822	-0.297927	0.459813
AIF1	-0.217421	0.663559	-0.285838	0.492222	-0.409094	0.620396	-0.148986	0.61683	-0.382192	0.75361	-0.369701	0.614105	-0.376897	0.564854
ANGPTL6	-0.2188	0.292435	-0.241023	0.342625	-0.118195	0.199231	-0.102316	0.310003	-0.266102	0.416773	-0.31085	0.426959	-0.148034	0.238492
APBB1IP	-0.242651	0.724385	-0.250662	0.464307	-0.179792	0.545858	-0.116675	0.474087	-0.21753	0.51013	-0.226537	0.49833	-0.279701	0.505922
APOE	-0.335795	0.76911	-0.259532	0.369	-0.423128	0.450721	-0.185803	0.29649	-0.260786	0.610565	-0.331141	0.490302	-0.345652	0.545749
ARHGAP15	-0.27179	0.614002	-0.245497	0.396968	-0.34888	0.667071	-0.188957	0.458662	-0.262906	0.649554	-0.400648	0.526171	-0.279601	0.471014
ARHGAP22	-0.271345	0.529835	-0.365015	0.623123	-0.296278	0.494148	-0.201004	0.446028	-0.314277	0.558928	-0.346727	0.561469	-0.28438	0.330238
ARHGAP25	-0.165907	0.680567	-0.232377	0.436843	-0.178602	0.597339	-0.132537	0.490031	-0.307109	0.553785	-0.324743	0.618682	-0.291225	0.454521
ARHGAP9	-0.294102	0.618261	-0.33816	0.425722	-0.328622	0.510059	-0.17559	0.436464	-0.345394	0.643704	-0.373546	0.538912	-0.307605	0.404515
ARID5A	-0.17377	0.384697	-0.338921	0.36257	-0.42535	0.571902	-0.163103	0.477471	-0.330297	0.654347	-0.470256	0.576408	-0.460672	0.549149
ARRB2	-0.214897	0.39123	-0.268442	0.377782	-0.401798	0.45679	-0.228118	0.366746	-0.393421	0.452387	-0.500628	0.556875	-0.279813	0.424759
ASGR2	-0.188317	0.435512	-0.277516	0.498703	-0.237313	0.444499	-0.143887	0.295	-0.293756	0.565767	-0.393769	0.419165	-0.211472	0.409402
ATP8B4	-0.104165	0.556806	-0.253622	0.327968	-0.147055	0.21441	-0.102605	0.52231	-0.285472	0.665304	-0.307303	0.505041	-0.248717	0.466948
AVPR2	-0.11191	0.427677	-0.269744	0.303402	-0.319497	0.580297	-0.115483	0.170159	-0.126057	0.423637	-0.353811	0.304237	-0.121754	0.319535
BATF3	-0.406851	0.567035	-0.331783	0.605562	-0.381653	0.537018	-0.108758	0.292534	-0.41901	0.76843	-0.548768	0.584707	-0.502469	0.576869
BCL2A1	-0.265709	0.668316	-0.174753	0.426873	-0.250306	0.501099	-0.180101	0.474723	-0.322553	0.675158	-0.207891	0.554234	-0.206778	0.430417
BEST1	-0.170186	0.588834	-0.275381	0.325168	-0.224431	0.593134	-0.120518	0.381444	-0.280657	0.630529	-0.450916	0.665219	-0.15597	0.443125
BTK	-0.168605	0.705168	-0.205709	0.419731	-0.225128	0.604852	-0.129929	0.5931	-0.319457	0.746324	-0.306628	0.576785	-0.253852	0.531535
C11orf21	-0.207255	0.444635	-0.281653	0.313013	-0.215821	0.419305	-0.124044	0.347791	-0.225124	0.474653	-0.335967	0.297026	-0.180128	0.296852
C17orf49	-0.360709	0.200443	-0.311275	0.383367	-0.388193	0.147132	-0.270175	0.15024	-0.337196	0.287119	-0.338495	0.298313	-0.38884	0.231341
C19orf38	-0.371469	0.4998	-0.213585	0.261881	-0.302879	0.430213	-0.141798	0.50176	-0.301919	0.517588	-0.279952	0.436685	-0.316388	0.458592
C1QA	-0.33149	0.714322	-0.244015	0.4079	-0.40916	0.605508	-0.190548	0.531679	-0.378941	0.724844	-0.346946	0.578953	-0.379304	0.55905
C1QB	-0.36278	0.700529	-0.183368	0.35573	-0.329888	0.562309	-0.168309	0.50839	-0.367325	0.711022	-0.27159	0.536046	-0.369367	0.545476
C1QC	-0.360534	0.716944	-0.172656	0.363315	-0.276887	0.568904	-0.158178	0.522486	-0.357987	0.719841	-0.289478	0.586916	-0.373765	0.569728
C1R	-0.126861	0.88726	-0.322131	0.717286	-0.280338	0.749394	-0.11703	0.507576	-0.292965	0.732002	-0.382585	0.711191	-0.277935	0.542785
C1orf162	-0.247222	0.769881	-0.258189	0.444577	-0.471468	0.642503	-0.102697	0.607156	-0.364797	0.765206	-0.394331	0.596044	-0.339268	0.583182
C1orf228	-0.331794	0.228365	-0.316391	0.111456	-0.381852	0.103045	-0.139251	0.138588	-0.131046	0.173202	-0.299179	0.137116	-0.229066	0.359714
C1orf38	-0.292455	0.762119	-0.228931	0.521035	-0.318033	0.607534	-0.108069	0.504451	-0.322778	0.715967	-0.265876	0.562539	-0.291668	0.549445
C1orf54	-0.334832	0.709787	-0.24835	0.554346	-0.458653	0.669431	-0.260948	0.505402	-0.356545	0.803735	-0.477969	0.696964	-0.398997	0.686213
C20orf160	-0.179432	0.686962	-0.211066	0.306333	-0.33332	0.717242	-0.117375	0.297436	-0.141879	0.478281	-0.485195	0.413064	-0.214518	0.492027
C3	-0.147584	0.76037	-0.329723	0.503161	-0.132528	0.530785	-0.11813	0.129854	-0.160259	0.503736	-0.275809	0.403438	-0.176511	0.392885
C9orf139	-0.132333	0.509587	-0.22561	0.152941	-0.165874	0.160669	-0.128029	0.310731	-0.283432	0.482204	-0.32379	0.341984	-0.222178	0.316503
CALHM2	-0.352734	0.812524	-0.220084	0.411856	-0.323092	0.802089	-0.143542	0.57802	-0.19231	0.379945	-0.258955	0.644718	-0.292651	0.532004
CAMK2A	-0.121852	0.459036	-0.128862	0.502532	-0.164398	0.528784	-0.102778	0.407702	-0.18839	0.685869	-0.354409	0.495403	-0.166873	0.394796
CCL21	-0.107215	0.739657	-0.193047	0.350295	-0.238433	0.591237	-0.156179	0.330918	-0.180022	0.625471	-0.248033	0.416058	-0.113877	0.384232
CCL3	-0.392123	0.598057	-0.130524	0.332523	-0.243704	0.327717	-0.148091	0.373602	-0.368893	0.602661	-0.344972	0.474628	-0.233219	0.417202
CCL4L2	-0.381481	0.48264	-0.140418	0.289682	-0.222803	0.268753	-0.194228	0.302344	-0.30742	0.551103	-0.300672	0.426508	-0.30059	0.36607
CCL4	-0.375073	0.566406	-0.197708	0.369439	-0.219442	0.402858	-0.196419	0.358934	-0.328013	0.585843	-0.388641	0.544076	-0.318455	0.407568
CCL5	-0.338917	0.471364	-0.233739	0.367855	-0.2669	0.468369	-0.191342	0.293586	-0.222344	0.536187	-0.330939	0.43274	-0.301758	0.360881
CD14	-0.356864	0.789866	-0.225541	0.437415	-0.30767	0.586149	-0.188158	0.544343	-0.402664	0.752485	-0.392109	0.596348	-0.31385	0.579621
CD200	-0.138976	0.346398	-0.142787	0.541559	-0.223377	0.642873	-0.168187	0.448504	-0.117792	0.642922	-0.446311	0.549536	-0.287374	0.515101
CD244	-0.338329	0.370043	-0.237537	0.401969	-0.129501	0.415826	-0.14441	0.306072	-0.13754	0.352811	-0.260821	0.362635	-0.166356	0.237044
CD247	-0.338119	0.456851	-0.255321	0.356323	-0.249818	0.501041	-0.189875	0.355617	-0.255203	0.547319	-0.321613	0.430921	-0.242975	0.321722
CD27	-0.212597	0.518315	-0.22449	0.355725	-0.234487	0.462029	-0.179028	0.293947	-0.240846	0.595067	-0.266804	0.438096	-0.185411	0.306641
CD2	-0.264569	0.462182	-0.217591	0.337906	-0.181702	0.437233	-0.157196	0.365088	-0.275312	0.561232	-0.294476	0.439238	-0.284066	0.383334
CD300A	-0.350483	0.727101	-0.244008	0.48701	-0.310376	0.567169	-0.152663	0.477743	-0.380817	0.696499	-0.210085	0.598453	-0.421215	0.571748
CD3D	-0.34425	0.42933	-0.259913	0.373406	-0.258369	0.448013	-0.158583	0.343753	-0.264542	0.529664	-0.328579	0.430512	-0.277208	0.326342
CD3E	-0.303166	0.511299	-0.230783	0.366112	-0.186982	0.488511	-0.147945	0.380689	-0.255061	0.573494	-0.297343	0.44066	-0.263472	0.360111
CD48	-0.285362	0.589705	-0.234128	0.391993	-0.228643	0.568717	-0.2205	0.392826	-0.274816	0.653523	-0.298194	0.468451	-0.271291	0.439957
CD52	-0.344277	0.62735	-0.252389	0.422731	-0.299533	0.520907	-0.141067	0.491929	-0.272875	0.644662	-0.234644	0.494198	-0.241042	0.412207
CD53	-0.2712	0.747237	-0.188112	0.421054	-0.198499	0.602551	-0.17052	0.573497	-0.309774	0.724173	-0.296102	0.613311	-0.288064	0.549129
CD6	-0.28408	0.428583	-0.297531	0.432714	-0.241474	0.438736	-0.137808	0.322792	-0.244102	0.507989	-0.316802	0.391763	-0.216151	0.307884
CD70	-0.364265	0.545334	-0.178753	0.458707	-0.145192	0.327932	-0.133731	0.38392	-0.366613	0.608461	-0.130422	0.390569	-0.391393	0.328703
CD72	-0.323337	0.657681	-0.259458	0.382865	-0.418868	0.559507	-0.251993	0.338258	-0.405276	0.585742	-0.360756	0.524419	-0.407866	0.502942
CD79B	-0.208805	0.570823	-0.323669	0.432042	-0.369647	0.658836	-0.229837	0.28486	-0.244159	0.647185	-0.28401	0.404853	-0.19884	0.371772
CD7	-0.359646	0.506521	-0.260773	0.363298	-0.316428	0.468644	-0.158622	0.208468	-0.337193	0.526917	-0.330045	0.394827	-0.285334	0.321976
CD81	-0.228693	0.322687	-0.179512	0.351745	-0.323721	0.400464	-0.153186	0.259974	-0.292688	0.361792	-0.555571	0.426348	-0.178396	0.338615
CD86	-0.243132	0.741901	-0.157301	0.389487	-0.245373	0.570258	-0.113539	0.591384	-0.295831	0.694883	-0.272677	0.608947	-0.343063	0.586307
CD8A	-0.302172	0.419681	-0.23416	0.304971	-0.162348	0.404998	-0.173388	0.256096	-0.2624	0.484848	-0.329626	0.435391	-0.24972	0.274949
CEND1	-0.211583	0.441017	-0.165126	0.204183	-0.183631	0.486594	-0.288509	0.10324	-0.27348	0.485943	-0.433892	0.209519	-0.328302	0.376231
CFP	-0.269735	0.560257	-0.310596	0.3684	-0.267018	0.480065	-0.126577	0.376219	-0.25683	0.596982	-0.343204	0.430363	-0.136622	0.338363
CLDN5	-0.224833	0.687891	-0.279465	0.443827	-0.386465	0.548597	-0.152016	0.210732	-0.168864	0.571468	-0.469	0.430436	-0.158264	0.415072
CLEC11A	-0.298449	0.747049	-0.200277	0.542804	-0.426403	0.407406	-0.111629	0.505947	-0.224545	0.710105	-0.383383	0.68397	-0.158959	0.588941
CLEC2B	-0.268852	0.74206	-0.251753	0.634185	-0.413733	0.691982	-0.159481	0.50799	-0.217549	0.389625	-0.306994	0.579428	-0.297309	0.134512
CLEC3B	-0.119401	0.521128	-0.223826	0.315217	-0.34065	0.581811	-0.127736	0.144692	-0.15657	0.54653	-0.477344	0.293325	-0.111359	0.436098
CLEC4E	-0.226509	0.652189	-0.19732	0.325419	-0.214348	0.497901	-0.217499	0.268604	-0.288441	0.680912	-0.315163	0.50109	-0.13797	0.417832
CLECL1	-0.108527	0.425799	-0.194308	0.311802	-0.214526	0.38478	-0.123873	0.436913	-0.244622	0.528368	-0.210329	0.393671	-0.27037	0.357044
CMKLR1	-0.178202	0.738359	-0.156314	0.419704	-0.248353	0.703053	-0.114976	0.511711	-0.364087	0.768387	-0.28914	0.541704	-0.299724	0.666045
CNRIP1	-0.153046	0.869452	-0.239328	0.68117	-0.317743	0.817471	-0.188005	0.662704	-0.23308	0.852216	-0.518766	0.728022	-0.217956	0.741772
CORO1A	-0.280795	0.535008	-0.332977	0.434287	-0.280828	0.503718	-0.110085	0.465425	-0.303412	0.573746	-0.314987	0.482972	-0.288779	0.384387
COX4I2	-0.207026	0.481855	-0.164638	0.319922	-0.393871	0.551618	-0.144139	0.169885	-0.105461	0.316795	-0.537352	0.462732	-0.187053	0.462655
COX7A1	-0.232872	0.720343	-0.205696	0.454447	-0.417874	0.615574	-0.172423	0.487603	-0.151072	0.713861	-0.510467	0.646475	-0.200928	0.46509
CRYBB1	-0.212521	0.437035	-0.136391	0.321019	-0.266857	0.437044	-0.174377	0.484694	-0.288453	0.648455	-0.387922	0.607948	-0.305489	0.546008
CST7	-0.281981	0.496949	-0.276237	0.51016	-0.275643	0.539994	-0.131027	0.417751	-0.338935	0.701172	-0.404823	0.556709	-0.246508	0.392143
CTLA4	-0.249233	0.521824	-0.159718	0.312152	-0.255306	0.381985	-0.116842	0.338038	-0.321521	0.549804	-0.320943	0.471157	-0.288646	0.401165
CTSK	-0.111242	0.826092	-0.117435	0.58538	-0.298124	0.776902	-0.116445	0.48513	-0.139039	0.765883	-0.244768	0.691845	-0.141536	0.698514
CXCR4	-0.272853	0.582033	-0.213883	0.420082	-0.21622	0.567255	-0.16169	0.402077	-0.216143	0.704828	-0.300083	0.535793	-0.28634	0.467402
CYGB	-0.103499	0.729241	-0.224596	0.553839	-0.344362	0.770338	-0.107697	0.49102	-0.123151	0.543222	-0.239219	0.559733	-0.262792	0.486819
CYTH4	-0.318117	0.772532	-0.289849	0.484314	-0.290325	0.56735	-0.181992	0.577561	-0.359739	0.744507	-0.303426	0.578787	-0.342612	0.567783
CYTIP	-0.269543	0.519051	-0.22252	0.350986	-0.158783	0.544069	-0.12057	0.441463	-0.266812	0.69362	-0.229063	0.515191	-0.220903	0.436999
DERL3	-0.131022	0.386142	-0.170088	0.403761	-0.128083	0.115937	-0.197428	0.211206	-0.121285	0.462065	-0.18028	0.273343	-0.14714	0.246583
DLL1	-0.157111	0.272335	-0.144156	0.365526	-0.133718	0.320096	-0.195282	0.110091	-0.210008	0.283122	-0.278314	0.315963	-0.283686	0.239517
DOK2	-0.326861	0.741023	-0.262338	0.493981	-0.295321	0.549839	-0.107667	0.620056	-0.374647	0.715618	-0.350881	0.596778	-0.318973	0.512363
DOK3	-0.293347	0.7107	-0.228876	0.400098	-0.360907	0.438699	-0.184315	0.452889	-0.333087	0.591062	-0.376989	0.611441	-0.289625	0.510068
DZIP1L	-0.23795	0.763267	-0.263754	0.479873	-0.149556	0.593616	-0.109551	0.247223	-0.192418	0.218088	-0.154543	0.172335	-0.195335	0.187137
ECSCR	-0.253346	0.731407	-0.234424	0.485058	-0.368233	0.727885	-0.225575	0.392012	-0.20998	0.700933	-0.503352	0.555805	-0.115942	0.578431
EVI2A	-0.207156	0.662668	-0.194383	0.503696	-0.197178	0.623465	-0.18164	0.557306	-0.280432	0.792192	-0.296815	0.620731	-0.326425	0.599658
FAIM3	-0.186021	0.420355	-0.139576	0.121797	-0.181691	0.481092	-0.109681	0.357683	-0.196549	0.370544	-0.273671	0.374563	-0.219306	0.357091
FAM129C	-0.190426	0.308243	-0.238155	0.252261	-0.243176	0.242392	-0.102419	0.225841	-0.105943	0.3176	-0.2789	0.301571	-0.119361	0.175688
FAM159A	-0.193672	0.438461	-0.354196	0.430125	-0.32273	0.489246	-0.137813	0.383828	-0.154364	0.418997	-0.294398	0.512082	-0.252206	0.309627
FAM167B	-0.286152	0.633046	-0.28823	0.341208	-0.394091	0.527405	-0.168084	0.279647	-0.224003	0.503483	-0.469979	0.381066	-0.226201	0.545512
FAM176B	-0.372415	0.557956	-0.229911	0.150339	-0.521904	0.386169	-0.15308	0.226118	-0.269933	0.537459	-0.299658	0.326777	-0.312379	0.563649
FAM18A	-0.248673	0.297062	-0.383473	0.235062	-0.289222	0.593654	-0.215986	0.148571	-0.119805	0.197344	-0.397661	0.304303	-0.209557	0.307875
FAM20A	-0.26975	0.83826	-0.26208	0.61003	-0.259302	0.678383	-0.116849	0.237873	-0.322933	0.767314	-0.486348	0.633628	-0.127235	0.461065
FAM20C	-0.190383	0.847925	-0.277651	0.546095	-0.437645	0.28297	-0.142413	0.405534	-0.330542	0.798507	-0.374493	0.510048	-0.317166	0.507873
FAM26F	-0.336416	0.517916	-0.249389	0.353558	-0.291144	0.470642	-0.191112	0.324267	-0.334177	0.443383	-0.323485	0.397161	-0.405808	0.368385
FAM78A	-0.270612	0.726063	-0.258999	0.458724	-0.242716	0.547773	-0.130503	0.491291	-0.324361	0.713263	-0.396663	0.603634	-0.314424	0.564784
FASLG	-0.255581	0.313343	-0.158677	0.243245	-0.119702	0.294404	-0.1619	0.207982	-0.264307	0.418426	-0.244526	0.335203	-0.278785	0.242122
FCER1G	-0.307862	0.739844	-0.158982	0.44128	-0.351896	0.608773	-0.133544	0.580377	-0.345657	0.740522	-0.278682	0.609817	-0.347666	0.586559
FCGR1A	-0.353997	0.723832	-0.104528	0.321741	-0.277271	0.470358	-0.161136	0.535266	-0.308058	0.711405	-0.336552	0.550085	-0.350068	0.554943
FCGR1B	-0.327034	0.765761	-0.15218	0.333686	-0.38656	0.457638	-0.175358	0.5281	-0.313485	0.695347	-0.374417	0.542314	-0.346243	0.542729
FCGR1C	-0.347754	0.626164	-0.135058	0.315341	-0.363707	0.467173	-0.160077	0.508042	-0.302382	0.704483	-0.354662	0.534624	-0.343737	0.54168
FCGR2B	-0.303455	0.782249	-0.216434	0.488472	-0.228098	0.568201	-0.160688	0.503345	-0.216163	0.695583	-0.221737	0.561507	-0.181884	0.5225
FCGR2C	-0.337152	0.626637	-0.170193	0.387921	-0.133232	0.488378	-0.131281	0.518884	-0.209712	0.652487	-0.2053	0.548486	-0.223042	0.518027
FCRL6	-0.269551	0.494343	-0.278651	0.317475	-0.104096	0.382527	-0.189751	0.329755	-0.287499	0.507623	-0.288589	0.363966	-0.199004	0.362297
FES	-0.231258	0.651601	-0.366418	0.463584	-0.405379	0.466471	-0.13095	0.181316	-0.223357	0.251174	-0.348142	0.507918	-0.277527	0.466601
FFAR3	-0.131789	0.49418	-0.178843	0.411099	-0.132647	0.323337	-0.141357	0.176412	-0.273853	0.645663	-0.286327	0.293817	-0.193181	0.344438
FLI1	-0.126486	0.79372	-0.251048	0.570785	-0.184106	0.756703	-0.123293	0.591719	-0.283737	0.805538	-0.35692	0.611073	-0.292406	0.686097
FLT3LG	-0.318979	0.595594	-0.391993	0.402648	-0.432444	0.638298	-0.166263	0.438248	-0.289063	0.32981	-0.377919	0.281529	-0.458412	0.340977
FMNL1	-0.293217	0.783632	-0.312829	0.467345	-0.298487	0.520723	-0.183227	0.420318	-0.347421	0.640991	-0.328839	0.628387	-0.312866	0.561329
FOLR2	-0.321244	0.617499	-0.190803	0.452589	-0.320683	0.587198	-0.110642	0.558158	-0.319856	0.748558	-0.364412	0.622093	-0.217288	0.635056
FPR1	-0.332278	0.717698	-0.227351	0.408072	-0.145986	0.456568	-0.11652	0.512804	-0.308847	0.742938	-0.252197	0.597667	-0.10507	0.457855
GAB3	-0.120607	0.640896	-0.293032	0.493239	-0.248132	0.647945	-0.122722	0.488532	-0.346853	0.733917	-0.399267	0.546104	-0.300253	0.487827
GFPT2	-0.186781	0.884856	-0.167916	0.658424	-0.200996	0.717506	-0.144422	0.457986	-0.329743	0.800842	-0.27949	0.714723	-0.255673	0.522929
GIMAP1	-0.220835	0.75687	-0.347188	0.455643	-0.335869	0.721088	-0.16574	0.501162	-0.314447	0.745885	-0.445558	0.516276	-0.325098	0.555711
GIMAP4	-0.131834	0.707807	-0.204225	0.412635	-0.23364	0.722941	-0.181089	0.54205	-0.28945	0.758224	-0.378198	0.565533	-0.313602	0.581614
GIMAP5	-0.276063	0.680365	-0.296336	0.422076	-0.330754	0.762583	-0.225097	0.443284	-0.306911	0.702987	-0.440641	0.483527	-0.337178	0.53382
GIMAP7	-0.117681	0.611534	-0.245739	0.375202	-0.177516	0.668837	-0.191447	0.404941	-0.23486	0.643553	-0.357764	0.415362	-0.278882	0.481516
GJA4	-0.23057	0.700391	-0.185935	0.390853	-0.338564	0.6909	-0.207216	0.280783	-0.125462	0.634479	-0.46067	0.539842	-0.206417	0.54747
GLIPR2	-0.252123	0.671898	-0.335559	0.700612	-0.369069	0.135852	-0.17417	0.665525	-0.362524	0.746207	-0.446535	0.73585	-0.227219	0.636941
GMFG	-0.312687	0.703862	-0.314503	0.530331	-0.46388	0.65773	-0.237767	0.568881	-0.277777	0.46992	-0.451073	0.62385	-0.328544	0.568841
GNB3	-0.253785	0.20172	-0.269962	0.268318	-0.327315	0.381034	-0.148151	0.113408	-0.113655	0.114854	-0.465043	0.272266	-0.145067	0.171981
GNGT2	-0.241705	0.609855	-0.239313	0.388896	-0.344676	0.628088	-0.158045	0.487682	-0.342589	0.692429	-0.357626	0.555958	-0.386784	0.470797
GNLY	-0.368105	0.335792	-0.186199	0.287644	-0.296435	0.399065	-0.230595	0.163807	-0.364836	0.423008	-0.227046	0.195707	-0.355712	0.325451
GPR162	-0.126312	0.705359	-0.274213	0.196999	-0.296486	0.448787	-0.118155	0.284338	-0.249159	0.513715	-0.584843	0.571893	-0.188102	0.6043
GPR18	-0.144698	0.284892	-0.182082	0.256252	-0.17684	0.373706	-0.168768	0.273842	-0.181263	0.425204	-0.225296	0.31666	-0.249312	0.295079
GPR65	-0.216788	0.619962	-0.14525	0.316394	-0.202181	0.548398	-0.176327	0.509238	-0.288934	0.677831	-0.299285	0.499243	-0.299645	0.532187
GPSM3	-0.236426	0.656047	-0.264501	0.450042	-0.342503	0.631584	-0.123938	0.32094	-0.247001	0.458714	-0.276296	0.4612	-0.343444	0.580575
GRAP2	-0.164459	0.34796	-0.295565	0.366158	-0.125687	0.459829	-0.180477	0.311531	-0.252057	0.589673	-0.338254	0.383215	-0.2219	0.335474
GRAPL	-0.193333	0.189992	-0.145583	0.157614	-0.101803	0.31354	-0.197068	0.147153	-0.103384	0.380776	-0.295842	0.266469	-0.135117	0.219922
GRASP	-0.23837	0.727702	-0.336838	0.53093	-0.361759	0.581739	-0.140144	0.341025	-0.257448	0.675436	-0.600804	0.587588	-0.222511	0.548252
GRRP1	-0.207297	0.628814	-0.300816	0.403649	-0.358614	0.610969	-0.152918	0.326036	-0.134965	0.398217	-0.480156	0.400589	-0.131618	0.440775
GYPC	-0.287907	0.887744	-0.348395	0.696809	-0.466313	0.777386	-0.22431	0.589532	-0.296274	0.865185	-0.485146	0.603151	-0.325078	0.668665
GZMA	-0.270772	0.301715	-0.240785	0.360115	-0.241869	0.474569	-0.224378	0.221906	-0.327169	0.51485	-0.304126	0.428697	-0.332382	0.283223
GZMH	-0.339399	0.456528	-0.23769	0.331171	-0.256028	0.401719	-0.211299	0.249086	-0.286127	0.534595	-0.327019	0.362503	-0.264602	0.243915
GZMK	-0.182097	0.484351	-0.24097	0.334194	-0.204412	0.476909	-0.12781	0.348448	-0.234029	0.648002	-0.299628	0.442858	-0.231626	0.364329
GZMM	-0.366894	0.46934	-0.302366	0.364038	-0.354618	0.4298	-0.204453	0.231142	-0.279421	0.547671	-0.407914	0.401259	-0.265898	0.311065
HAVCR2	-0.288396	0.756502	-0.147398	0.40052	-0.286586	0.583542	-0.114826	0.594304	-0.328309	0.712053	-0.24743	0.594531	-0.369306	0.588618
HCLS1	-0.188541	0.745789	-0.297619	0.49489	-0.32299	0.657974	-0.117439	0.446186	-0.119623	0.43946	-0.368806	0.589248	-0.220862	0.473582
HCST	-0.405687	0.706792	-0.339563	0.457603	-0.405831	0.592673	-0.195434	0.53904	-0.36849	0.700937	-0.435581	0.574444	-0.331634	0.515838
HIC1	-0.192614	0.741709	-0.273928	0.604922	-0.364178	0.745284	-0.103526	0.48	-0.259941	0.825724	-0.327056	0.598646	-0.258573	0.672748
HLA-DOB	-0.164022	0.407542	-0.276708	0.386662	-0.234269	0.427306	-0.100188	0.315488	-0.210497	0.484136	-0.230636	0.401636	-0.147175	0.16361
HLX	-0.196208	0.867936	-0.292757	0.554491	-0.463699	0.464202	-0.123421	0.61682	-0.325466	0.730246	-0.440988	0.714857	-0.323388	0.753629
HSPA7	-0.36196	0.53457	-0.308737	0.313415	-0.423546	0.39585	-0.137242	0.280733	-0.285539	0.424533	-0.178229	0.264713	-0.233725	0.22324
HSPB2	-0.200945	0.809924	-0.269015	0.687301	-0.390412	0.70391	-0.118186	0.475174	-0.162446	0.762366	-0.431981	0.690545	-0.100058	0.306489
HVCN1	-0.241483	0.742423	-0.255385	0.55187	-0.291093	0.726883	-0.124336	0.496832	-0.345438	0.599414	-0.301296	0.606672	-0.379332	0.541122
ICAM2	-0.265202	0.411802	-0.347924	0.576089	-0.479932	0.735409	-0.17715	0.344449	-0.215015	0.388413	-0.336307	0.425837	-0.262689	0.538214
IFFO1	-0.22486	0.82067	-0.354606	0.636135	-0.423712	0.786377	-0.162925	0.559507	-0.304262	0.832502	-0.563767	0.600353	-0.358468	0.649678
IFI30	-0.441215	0.644607	-0.158093	0.333231	-0.281076	0.339063	-0.201957	0.433334	-0.33155	0.635824	-0.238696	0.490698	-0.380243	0.505315
IFITM2	-0.253237	0.214095	-0.134792	0.164709	-0.314041	0.565364	-0.166619	0.167633	-0.346055	0.731799	-0.251322	0.232391	-0.150996	0.407673
IFITM3	-0.250422	0.190089	-0.191184	0.297576	-0.354347	0.547814	-0.188133	0.115484	-0.439329	0.627325	-0.281578	0.270579	-0.258408	0.267393
IGFBP7	-0.218185	0.750935	-0.190736	0.62842	-0.346866	0.820455	-0.148765	0.440903	-0.179732	0.738324	-0.375174	0.688338	-0.409078	0.683775
IL10RA	-0.228726	0.727247	-0.251993	0.409024	-0.190671	0.562928	-0.147659	0.511141	-0.290385	0.721966	-0.330275	0.510761	-0.249822	0.508929
IL12RB1	-0.297631	0.495965	-0.215017	0.346875	-0.168551	0.49224	-0.150185	0.459041	-0.283393	0.579755	-0.172186	0.300132	-0.341818	0.389713
IL16	-0.135627	0.586533	-0.249618	0.495056	-0.215173	0.600206	-0.127838	0.508181	-0.23633	0.597319	-0.319355	0.586335	-0.261306	0.490998
IL18BP	-0.308696	0.649028	-0.265526	0.382173	-0.342577	0.534154	-0.128842	0.320616	-0.247365	0.462462	-0.384339	0.436198	-0.393017	0.419214
IL18RAP	-0.267009	0.362044	-0.256203	0.333515	-0.270493	0.408924	-0.247142	0.209217	-0.303174	0.47913	-0.399089	0.334939	-0.253322	0.239865
IL4I1	-0.352118	0.699576	-0.192079	0.397403	-0.325211	0.376516	-0.101874	0.372906	-0.280374	0.563615	-0.176223	0.374442	-0.330014	0.521756
IL6	-0.243978	0.475705	-0.23478	0.439326	-0.163116	0.405393	-0.191923	0.205467	-0.270174	0.623529	-0.339731	0.490051	-0.12264	0.257971
ITGAD	-0.24745	0.42752	-0.104522	0.185196	-0.137317	0.296498	-0.145567	0.14658	-0.156625	0.369202	-0.349274	0.403889	-0.161463	0.237253
ITGB7	-0.390088	0.421473	-0.197337	0.302951	-0.15666	0.367416	-0.172084	0.390853	-0.194997	0.251707	-0.129179	0.276867	-0.25217	0.239713
ITM2A	-0.192953	0.511158	-0.232504	0.364139	-0.107638	0.537968	-0.137803	0.326723	-0.154341	0.624242	-0.327909	0.382668	-0.21122	0.501607
JAK3	-0.142898	0.577128	-0.246367	0.460607	-0.284308	0.60612	-0.123495	0.360422	-0.323624	0.606533	-0.397642	0.493426	-0.304274	0.302916
KANK3	-0.344632	0.626254	-0.309545	0.346754	-0.462438	0.491774	-0.12978	0.320012	-0.133061	0.450166	-0.514261	0.408132	-0.267389	0.448048
KLHL6	-0.148589	0.684168	-0.167889	0.370559	-0.14758	0.522386	-0.114312	0.422359	-0.158413	0.661725	-0.275271	0.528379	-0.156582	0.474811
KLRB1	-0.129159	0.301901	-0.249384	0.4102	-0.194808	0.511851	-0.181721	0.32339	-0.207327	0.481973	-0.264591	0.375232	-0.190799	0.250312
KLRC1	-0.256141	0.197004	-0.139556	0.245432	-0.12279	0.328712	-0.2416	0.157535	-0.210894	0.251722	-0.232229	0.216082	-0.302793	0.241009
KLRG1	-0.195947	0.527321	-0.315959	0.333397	-0.166718	0.38258	-0.245873	0.284488	-0.191763	0.449653	-0.426148	0.431783	-0.250958	0.416059
KLRK1	-0.329278	0.354693	-0.220783	0.303166	-0.256594	0.381536	-0.208079	0.239161	-0.260627	0.462631	-0.348972	0.358552	-0.244098	0.25317
LAG3	-0.339529	0.441414	-0.169744	0.216789	-0.376918	0.438521	-0.132583	0.179917	-0.350991	0.512126	-0.398816	0.306075	-0.339594	0.31484
LAIR1	-0.265421	0.81029	-0.205844	0.47007	-0.264493	0.621376	-0.124195	0.61395	-0.332335	0.759337	-0.304894	0.614852	-0.326365	0.621564
LAPTM5	-0.30689	0.81967	-0.203854	0.473476	-0.308698	0.633963	-0.129965	0.634778	-0.30117	0.683823	-0.300194	0.655382	-0.354989	0.637618
LAT	-0.294931	0.454993	-0.37565	0.386399	-0.477193	0.414455	-0.170461	0.290706	-0.26642	0.382675	-0.278586	0.356532	-0.327284	0.406132
LCP2	-0.213503	0.695147	-0.159782	0.39312	-0.132384	0.597376	-0.119631	0.548044	-0.313368	0.72084	-0.305033	0.567889	-0.299602	0.560489
LGALS1	-0.338015	0.804892	-0.114861	0.575784	-0.445853	0.718663	-0.129175	0.577632	-0.278956	0.718023	-0.227248	0.653101	-0.280681	0.513568
LILRA2	-0.248416	0.730476	-0.209845	0.244534	-0.203586	0.545158	-0.121316	0.377471	-0.262833	0.683651	-0.248211	0.581128	-0.167122	0.51564
LILRA5	-0.318477	0.62465	-0.155508	0.381855	-0.189873	0.412467	-0.208402	0.421358	-0.352135	0.703209	-0.305101	0.551055	-0.184259	0.424564
LILRB1	-0.25362	0.744977	-0.179993	0.347136	-0.127578	0.515877	-0.180426	0.489985	-0.301827	0.697055	-0.296955	0.58865	-0.295143	0.551436
LILRB2	-0.280661	0.747065	-0.184115	0.432433	-0.220175	0.575258	-0.173058	0.507585	-0.352507	0.738831	-0.32673	0.615403	-0.240175	0.55357
LILRB3	-0.297023	0.756813	-0.167834	0.442064	-0.283705	0.502364	-0.102559	0.487106	-0.341996	0.734605	-0.235921	0.576704	-0.221984	0.572012
LILRB4	-0.27279	0.786631	-0.161702	0.354063	-0.194312	0.475134	-0.137183	0.425384	-0.306395	0.714913	-0.267938	0.58266	-0.266302	0.594634
LILRB5	-0.315115	0.588173	-0.142748	0.42086	-0.172197	0.395272	-0.153326	0.459398	-0.346175	0.714368	-0.394529	0.52549	-0.156684	0.497335
LIMD2	-0.307686	0.653057	-0.276912	0.44651	-0.36969	0.391553	-0.180745	0.281135	-0.224164	0.283826	-0.398778	0.548415	-0.342866	0.404134
LMO2	-0.113622	0.640752	-0.289162	0.448186	-0.337818	0.756496	-0.161459	0.556291	-0.124495	0.217128	-0.419124	0.405319	-0.153436	0.39196
LOC100134259	-0.142765	0.326023	-0.260316	0.548368	-0.308631	0.352219	-0.130824	0.34106	-0.202459	0.52095	-0.222348	0.522413	-0.232943	0.471727
LOC100233209	-0.321067	0.573947	-0.224771	0.316824	-0.29707	0.462386	-0.162125	0.45938	-0.199378	0.562497	-0.271226	0.469213	-0.214978	0.38775
LOC339524	-0.168376	0.653581	-0.302494	0.531996	-0.204768	0.53775	-0.113874	0.411427	-0.155147	0.494128	-0.332007	0.544029	-0.14059	0.514267
LOC541471	-0.345649	0.346114	-0.10386	0.466777	-0.469156	0.596042	-0.148727	0.210917	-0.357926	0.603884	-0.110452	0.305243	-0.1899	0.420049
LOC606724	-0.315104	0.354032	-0.356575	0.413542	-0.413566	0.448178	-0.158517	0.390605	-0.335407	0.51839	-0.405461	0.401187	-0.283182	0.288821
LOC653786	-0.278535	0.38557	-0.175391	0.293859	-0.281179	0.23408	-0.129373	0.388799	-0.216449	0.508006	-0.261261	0.37836	-0.307342	0.45472
LRRC25	-0.278836	0.797604	-0.213345	0.489185	-0.279136	0.631634	-0.102176	0.596403	-0.360601	0.743243	-0.319604	0.637494	-0.309449	0.582487
LRRC33	-0.199758	0.717723	-0.324273	0.501462	-0.153567	0.587964	-0.161502	0.54287	-0.304728	0.668925	-0.399859	0.577336	-0.242812	0.531336
LSM10	-0.283308	0.115186	-0.199249	0.211086	-0.405645	0.159738	-0.19128	0.115681	-0.170024	0.283273	-0.46114	0.341676	-0.124231	0.16465
LST1	-0.334922	0.697403	-0.329355	0.486399	-0.414101	0.607547	-0.123495	0.573702	-0.378876	0.729259	-0.375295	0.585373	-0.372337	0.517309
LTA	-0.183921	0.529464	-0.164992	0.297492	-0.169666	0.309619	-0.129083	0.409825	-0.306175	0.589147	-0.263508	0.446548	-0.243922	0.3938
LTB	-0.195216	0.58654	-0.288776	0.365631	-0.251193	0.415134	-0.120372	0.367189	-0.253334	0.596143	-0.188392	0.378406	-0.263165	0.396784
LTC4S	-0.31738	0.484606	-0.328142	0.271023	-0.493381	0.29357	-0.110913	0.41675	-0.214205	0.408925	-0.349472	0.273141	-0.175289	0.322567
LY96	-0.204097	0.67832	-0.22543	0.572945	-0.34331	0.680755	-0.188658	0.272609	-0.289838	0.775437	-0.392431	0.670405	-0.179818	0.263891
LY9	-0.184006	0.535578	-0.239774	0.361106	-0.13941	0.470282	-0.202507	0.283153	-0.216624	0.590605	-0.231442	0.420678	-0.141252	0.312276
LYL1	-0.312147	0.736581	-0.398187	0.514289	-0.495495	0.664674	-0.218484	0.542923	-0.329449	0.641055	-0.420718	0.451954	-0.384108	0.548013
MAP4K1	-0.246845	0.518427	-0.32536	0.381777	-0.281918	0.469447	-0.155184	0.340501	-0.278165	0.524148	-0.308975	0.452448	-0.235359	0.311782
MEI1	-0.269565	0.516125	-0.24236	0.400905	-0.278614	0.499572	-0.223436	0.283966	-0.253622	0.579107	-0.169663	0.26374	-0.174114	0.246292
MFNG	-0.146013	0.601974	-0.344278	0.489045	-0.33626	0.735828	-0.18415	0.442109	-0.358109	0.739089	-0.40298	0.453391	-0.123708	0.331775
MIAT	-0.120646	0.395395	-0.202186	0.376007	-0.152129	0.230253	-0.162195	0.139047	-0.288584	0.511723	-0.30486	0.432604	-0.128183	0.221126
MIR155HG	-0.22671	0.231105	-0.263389	0.399935	-0.207232	0.393798	-0.219115	0.369512	-0.345645	0.568255	-0.310133	0.426363	-0.319018	0.275202
MS4A4A	-0.291281	0.720705	-0.132461	0.394396	-0.22089	0.557793	-0.147657	0.552068	-0.351817	0.778539	-0.310967	0.585724	-0.309395	0.635427
MS4A6A	-0.238829	0.665767	-0.185864	0.385799	-0.26319	0.628911	-0.156029	0.55741	-0.344933	0.755961	-0.342063	0.571819	-0.350346	0.583715
MSC	-0.178394	0.860979	-0.248375	0.693269	-0.344267	0.728666	-0.153338	0.463891	-0.234916	0.768321	-0.352087	0.680333	-0.243166	0.53582
MYO1F	-0.236131	0.737886	-0.318212	0.466231	-0.266977	0.560785	-0.101117	0.53477	-0.352312	0.727108	-0.346955	0.586441	-0.297525	0.547632
NCF1B	-0.350008	0.559656	-0.244605	0.335685	-0.279538	0.507542	-0.225329	0.368218	-0.260571	0.628755	-0.258146	0.480078	-0.174088	0.244448
NCF1C	-0.370603	0.515136	-0.211701	0.339463	-0.243544	0.479606	-0.171789	0.372731	-0.282936	0.630115	-0.262703	0.498076	-0.125591	0.18255
NCF4	-0.185403	0.367937	-0.315872	0.506941	-0.415891	0.621754	-0.13139	0.538926	-0.217533	0.493368	-0.393954	0.526337	-0.310778	0.432466
NCR3	-0.247792	0.408626	-0.207993	0.309459	-0.142682	0.370598	-0.168268	0.315172	-0.244557	0.499075	-0.213294	0.331473	-0.15831	0.255927
NCRNA00152	-0.343928	0.328176	-0.147908	0.3281	-0.518382	0.534069	-0.132232	0.199733	-0.409849	0.656384	-0.133422	0.367308	-0.274507	0.487025
NFAM1	-0.246304	0.697754	-0.290376	0.369847	-0.231174	0.420486	-0.103645	0.518243	-0.311867	0.704708	-0.245626	0.578766	-0.310434	0.546581
NFATC1	-0.300676	0.73228	-0.294661	0.400015	-0.243494	0.348137	-0.100679	0.43018	-0.278541	0.574104	-0.400463	0.634028	-0.200412	0.301585
NKG7	-0.377415	0.487672	-0.250897	0.362954	-0.281678	0.484135	-0.229749	0.25036	-0.336478	0.555942	-0.372687	0.426525	-0.307293	0.310927
NLRC3	-0.172224	0.448867	-0.194318	0.197324	-0.19518	0.396441	-0.128688	0.320397	-0.291445	0.562593	-0.3234	0.356434	-0.262477	0.30247
NOVA2	-0.113262	0.641621	-0.162044	0.392698	-0.305195	0.609234	-0.111671	0.281324	-0.149231	0.531616	-0.486731	0.444928	-0.145184	0.579316
NTNG2	-0.201043	0.791608	-0.145069	0.56536	-0.20414	0.200575	-0.194874	0.220386	-0.238084	0.762572	-0.343582	0.543129	-0.265316	0.675552
NTRK1	-0.325173	0.625035	-0.242246	0.344734	-0.16973	0.449498	-0.116475	0.3932	-0.271393	0.668515	-0.323498	0.40645	-0.247722	0.394852
OLFML2B	-0.122069	0.8703	-0.148024	0.588204	-0.185133	0.722048	-0.112428	0.458895	-0.233612	0.800518	-0.249797	0.674599	-0.220767	0.777277
OSM	-0.251124	0.56187	-0.132524	0.315077	-0.229982	0.358992	-0.121047	0.367585	-0.231876	0.629229	-0.14465	0.467353	-0.133449	0.365294
OTOA	-0.1478	0.5273	-0.268613	0.409175	-0.397288	0.398998	-0.153496	0.394593	-0.24515	0.534519	-0.385326	0.496162	-0.386697	0.494781
P2RX1	-0.15974	0.470731	-0.267974	0.391104	-0.119864	0.45086	-0.164623	0.363573	-0.194078	0.654975	-0.257603	0.24149	-0.154744	0.395813
P2RY8	-0.108664	0.61492	-0.216108	0.364016	-0.183915	0.597596	-0.160171	0.325857	-0.183148	0.674431	-0.347972	0.42165	-0.219798	0.470566
P4HA3	-0.11589	0.829501	-0.105084	0.514435	-0.279475	0.248549	-0.109107	0.198801	-0.164736	0.768298	-0.205223	0.663953	-0.16265	0.673062
PARP15	-0.110375	0.371294	-0.188101	0.284626	-0.114509	0.36979	-0.120991	0.22768	-0.210622	0.392359	-0.177234	0.251105	-0.205498	0.274449
PARVB	-0.136801	0.135228	-0.164145	0.293212	-0.350339	0.138713	-0.287287	0.323686	-0.474495	0.634568	-0.461574	0.485297	-0.230592	0.37385
PARVG	-0.267526	0.7209	-0.367205	0.451391	-0.413641	0.591267	-0.153368	0.497397	-0.350193	0.71968	-0.424929	0.581909	-0.334488	0.520013
PDCD1LG2	-0.268609	0.742024	-0.144471	0.464776	-0.165709	0.629162	-0.109967	0.537303	-0.308841	0.71138	-0.280954	0.593614	-0.19331	0.545517
PDCD1	-0.328083	0.462711	-0.250572	0.309412	-0.255466	0.405218	-0.129418	0.292475	-0.292755	0.542474	-0.306907	0.407943	-0.317482	0.3204
PFN1	-0.481717	0.177373	-0.167644	0.317695	-0.331816	0.217533	-0.183607	0.142824	-0.386002	0.360828	-0.188707	0.248941	-0.145144	0.239172
PLAC9	-0.141534	0.615851	-0.313789	0.506557	-0.334606	0.596558	-0.127497	0.418107	-0.168891	0.547365	-0.441279	0.49862	-0.26863	0.634283
PLEKHO1	-0.275201	0.881196	-0.381806	0.561189	-0.471422	0.564653	-0.253831	0.461278	-0.353183	0.68747	-0.49647	0.726115	-0.411801	0.667893
PLEKHO2	-0.231478	0.857241	-0.260871	0.597961	-0.32012	0.732967	-0.159596	0.628149	-0.365361	0.802103	-0.409726	0.695707	-0.300271	0.640257
PMP22	-0.211785	0.770435	-0.135472	0.393799	-0.316098	0.842561	-0.136821	0.615163	-0.187037	0.673343	-0.298483	0.709727	-0.211491	0.755381
PPAPDC3	-0.199803	0.837991	-0.273337	0.656916	-0.259964	0.684172	-0.117053	0.49553	-0.210922	0.758229	-0.463821	0.619173	-0.161943	0.524878
PPM1M	-0.395822	0.691496	-0.357741	0.298712	-0.372849	0.492067	-0.155716	0.504293	-0.341325	0.367918	-0.445037	0.546506	-0.283817	0.455659
PPP3CC	-0.108488	0.25259	-0.138816	0.285407	-0.192713	0.242395	-0.21822	0.290442	-0.249602	0.485215	-0.38906	0.506463	-0.165079	0.301193
PRF1	-0.307763	0.464362	-0.244086	0.391964	-0.20047	0.512367	-0.12018	0.259437	-0.330646	0.575515	-0.416967	0.513814	-0.261334	0.311649
PSTPIP1	-0.352431	0.649782	-0.357017	0.464346	-0.419867	0.612261	-0.171013	0.477848	-0.361791	0.53479	-0.354904	0.445524	-0.211251	0.387679
PTGDR	-0.13828	0.331829	-0.215419	0.441078	-0.177761	0.509424	-0.171926	0.352099	-0.290974	0.668593	-0.341121	0.484633	-0.241059	0.670082
PTGDS	-0.158895	0.587235	-0.303028	0.440644	-0.189835	0.519041	-0.100643	0.36517	-0.141569	0.649883	-0.319198	0.410209	-0.173046	0.346627
PTPN7	-0.201527	0.407196	-0.242433	0.375966	-0.263306	0.500326	-0.183729	0.442092	-0.340235	0.63392	-0.261572	0.466296	-0.217537	0.287471
PTPRCAP	-0.389834	0.455286	-0.317088	0.364549	-0.475872	0.361981	-0.238475	0.317478	-0.269496	0.500466	-0.36388	0.354862	-0.272108	0.336146
PVRIG	-0.204511	0.161058	-0.342752	0.199227	-0.30447	0.232831	-0.177942	0.226883	-0.17727	0.232805	-0.339222	0.149208	-0.290668	0.267491
PYHIN1	-0.161485	0.428389	-0.209623	0.322336	-0.104567	0.425267	-0.150696	0.336224	-0.206647	0.536502	-0.288551	0.442137	-0.253189	0.297102
RAB33A	-0.351816	0.594998	-0.227387	0.486027	-0.283478	0.489576	-0.229994	0.431353	-0.2519	0.556291	-0.402844	0.545576	-0.373815	0.473789
RAMP2	-0.144241	0.663816	-0.206916	0.147366	-0.420058	0.667774	-0.217077	0.309733	-0.158925	0.47519	-0.544121	0.536473	-0.243094	0.514285
RAMP3	-0.227292	0.724428	-0.163124	0.176498	-0.368907	0.685877	-0.160242	0.234187	-0.175807	0.630997	-0.509914	0.428527	-0.172348	0.428463
RARRES2	-0.139709	0.745964	-0.252661	0.66372	-0.438014	0.664285	-0.188167	0.4548	-0.121704	0.672621	-0.36389	0.537361	-0.226435	0.62733
RASAL3	-0.297011	0.614367	-0.363439	0.410095	-0.362241	0.53441	-0.160778	0.408958	-0.314347	0.644601	-0.413511	0.521377	-0.282023	0.395789
RASGRP2	-0.185763	0.656593	-0.351987	0.425706	-0.39221	0.70518	-0.128358	0.40552	-0.224087	0.663029	-0.378136	0.46414	-0.227837	0.38938
RASSF1	-0.388345	0.115359	-0.363019	0.282817	-0.464441	0.244025	-0.263891	0.208257	-0.418099	0.451736	-0.290234	0.129607	-0.291248	0.286319
RASSF4	-0.185633	0.613221	-0.261553	0.475157	-0.422454	0.619845	-0.127006	0.377105	-0.333233	0.655196	-0.381264	0.458114	-0.395222	0.62341
RCSD1	-0.12919	0.685652	-0.244528	0.474625	-0.15155	0.650047	-0.16248	0.520072	-0.245534	0.724397	-0.292072	0.54321	-0.221375	0.506095
REM1	-0.119968	0.736537	-0.195621	0.499599	-0.324356	0.694347	-0.153748	0.410851	-0.210483	0.725858	-0.465362	0.630523	-0.217823	0.508622
RENBP	-0.180561	0.508863	-0.206305	0.359479	-0.3135	0.410043	-0.109743	0.307735	-0.215672	0.52725	-0.402904	0.537046	-0.255452	0.332593
RGL4	-0.291302	0.320942	-0.296116	0.320822	-0.221164	0.357007	-0.181447	0.275854	-0.179991	0.35483	-0.317946	0.393267	-0.24352	0.292147
RGS19	-0.298751	0.642565	-0.130443	0.295229	-0.321249	0.472147	-0.131002	0.416597	-0.20257	0.287954	-0.239532	0.403923	-0.391726	0.400218
RGS1	-0.127437	0.48232	-0.283496	0.315644	-0.217836	0.476283	-0.133999	0.309827	-0.242138	0.666288	-0.299879	0.460676	-0.28277	0.340121
RHOG	-0.404013	0.389944	-0.291927	0.472554	-0.44034	0.390536	-0.165513	0.49059	-0.397677	0.504349	-0.210449	0.335314	-0.11994	0.225215
RNF166	-0.269646	0.310454	-0.244895	0.442428	-0.412901	0.397208	-0.173941	0.332539	-0.315723	0.400735	-0.540084	0.439483	-0.374069	0.431803
RNF175	-0.15273	0.543826	-0.325719	0.552402	-0.204459	0.536689	-0.102026	0.37675	-0.349026	0.498803	-0.517191	0.636715	-0.21787	0.300184
RRN3P2	-0.109935	0.106638	-0.257637	0.483821	-0.347356	0.589803	-0.159606	0.321283	-0.2651	0.483881	-0.246831	0.267037	-0.284562	0.352404
S1PR4	-0.388304	0.517936	-0.295787	0.429608	-0.347794	0.54252	-0.182825	0.362017	-0.27665	0.519781	-0.323272	0.304564	-0.157382	0.298207
SAMD3	-0.108642	0.294734	-0.240937	0.347535	-0.198947	0.455667	-0.153263	0.41007	-0.300419	0.61453	-0.336231	0.435521	-0.274678	0.379367
SAMSN1	-0.184999	0.620651	-0.174008	0.335436	-0.171388	0.5489	-0.16849	0.476595	-0.289159	0.691603	-0.265391	0.582705	-0.277897	0.47116
SASH3	-0.269653	0.676001	-0.258091	0.410616	-0.204668	0.503681	-0.16696	0.528744	-0.311243	0.680719	-0.31202	0.553239	-0.297191	0.46603
SELM	-0.291198	0.588172	-0.328108	0.223639	-0.425507	0.482301	-0.192596	0.219367	-0.250014	0.651966	-0.440685	0.339754	-0.239578	0.392202
SEMA6B	-0.280669	0.736835	-0.139954	0.187417	-0.334747	0.603266	-0.190778	0.356362	-0.247043	0.656551	-0.421431	0.534786	-0.114641	0.507521
SH2D3C	-0.189082	0.790408	-0.267291	0.487573	-0.306336	0.712324	-0.154183	0.443393	-0.209013	0.687684	-0.513868	0.577734	-0.328386	0.481866
SIGLEC10	-0.185275	0.686819	-0.19511	0.337304	-0.124145	0.452241	-0.149803	0.398566	-0.331019	0.695365	-0.245913	0.550832	-0.333705	0.500236
SIGLEC7	-0.298655	0.764394	-0.133858	0.366346	-0.210706	0.460367	-0.118514	0.551239	-0.359859	0.744578	-0.217058	0.592503	-0.3366	0.608222
SIRPG	-0.288626	0.444877	-0.193278	0.324186	-0.128423	0.392684	-0.133668	0.304301	-0.186297	0.441878	-0.27299	0.430431	-0.281311	0.336434
SIT1	-0.188707	0.436808	-0.256438	0.372105	-0.148464	0.44033	-0.20286	0.358934	-0.279813	0.566335	-0.267536	0.426089	-0.24251	0.339367
SLA2	-0.258239	0.46889	-0.197157	0.320983	-0.17296	0.393177	-0.175951	0.290812	-0.309434	0.553607	-0.336339	0.343559	-0.278134	0.336533
SLAMF1	-0.176626	0.529162	-0.211011	0.353417	-0.15478	0.472445	-0.170117	0.370806	-0.276733	0.602955	-0.258261	0.398052	-0.201088	0.370955
SLAMF6	-0.119551	0.361443	-0.185327	0.337112	-0.107038	0.462668	-0.118635	0.343861	-0.237242	0.617943	-0.227525	0.321268	-0.185418	0.355089
SLA	-0.247945	0.735047	-0.241567	0.42406	-0.241351	0.546039	-0.116378	0.526681	-0.293707	0.711593	-0.331624	0.611634	-0.255469	0.481936
SNAI3	-0.359295	0.410015	-0.280631	0.386766	-0.335265	0.44297	-0.151857	0.321477	-0.250354	0.331718	-0.325098	0.213194	-0.226673	0.305899
SOX17	-0.197008	0.733278	-0.256708	0.430292	-0.290799	0.679167	-0.153913	0.307173	-0.14229	0.57074	-0.490132	0.511299	-0.126331	0.584627
SOX18	-0.259166	0.600476	-0.218034	0.40048	-0.441212	0.562538	-0.196205	0.295904	-0.192833	0.562902	-0.462372	0.355847	-0.241036	0.307357
SP140	-0.26484	0.448367	-0.173777	0.275158	-0.208606	0.492203	-0.164674	0.326558	-0.193625	0.504239	-0.206304	0.438502	-0.192046	0.250221
SPATC1	-0.162083	0.486905	-0.191882	0.199883	-0.147453	0.128183	-0.200858	0.334175	-0.314027	0.483076	-0.31634	0.427104	-0.256627	0.25509
SRGN	-0.30047	0.717903	-0.235793	0.45676	-0.266427	0.697881	-0.213958	0.431465	-0.321914	0.721391	-0.290523	0.595731	-0.264005	0.577738
STAB1	-0.180537	0.683121	-0.297807	0.476648	-0.339256	0.69966	-0.196032	0.447827	-0.367117	0.764412	-0.486461	0.618271	-0.243236	0.56902
STAC3	-0.14592	0.237427	-0.210295	0.292099	-0.285334	0.258649	-0.143331	0.495227	-0.25136	0.385055	-0.337837	0.388599	-0.268022	0.443911
STAT5A	-0.206353	0.329222	-0.359716	0.332168	-0.31931	0.621758	-0.102038	0.511918	-0.23288	0.348076	-0.271762	0.313908	-0.258868	0.266241
STX8	-0.376837	0.139941	-0.170583	0.163707	-0.34144	0.159445	-0.183522	0.210967	-0.290549	0.291021	-0.407	0.307103	-0.181596	0.104185
TBC1D10C	-0.334735	0.527692	-0.332889	0.372237	-0.35115	0.450813	-0.228201	0.367516	-0.297099	0.571531	-0.363586	0.441807	-0.290211	0.339828
TBX21	-0.26183	0.464688	-0.253964	0.345545	-0.254745	0.463281	-0.114036	0.328418	-0.302885	0.530022	-0.357808	0.426422	-0.264562	0.326204
TMEM149	-0.375897	0.54766	-0.26397	0.363618	-0.437405	0.235317	-0.321325	0.264453	-0.273201	0.527552	-0.465279	0.485487	-0.379288	0.422741
TMOD1	-0.109488	0.303191	-0.242786	0.377196	-0.29149	0.519181	-0.13029	0.106333	-0.282746	0.388706	-0.398804	0.214517	-0.291423	0.20773
TNFAIP8L2	-0.281484	0.718565	-0.272211	0.471296	-0.328709	0.533112	-0.130648	0.595415	-0.363094	0.717537	-0.410521	0.577783	-0.363704	0.518473
TNFRSF4	-0.316918	0.693173	-0.263731	0.46319	-0.458064	0.546301	-0.220289	0.359634	-0.345442	0.704404	-0.355466	0.396165	-0.33329	0.465686
TNFRSF8	-0.240445	0.677961	-0.275178	0.504499	-0.261267	0.595694	-0.143933	0.409225	-0.279226	0.662588	-0.29946	0.576877	-0.259559	0.393191
TNFSF12-TNFSF13	-0.369689	0.379315	-0.268513	0.436369	-0.413075	0.350793	-0.229026	0.453784	-0.347754	0.584539	-0.333454	0.406703	-0.400332	0.577305
TNFSF12	-0.208262	0.717952	-0.355303	0.38586	-0.377177	0.491539	-0.126009	0.512733	-0.252757	0.603553	-0.493564	0.612181	-0.420362	0.671932
TRAF3IP3	-0.236195	0.569819	-0.277801	0.446176	-0.225737	0.496908	-0.163081	0.404038	-0.245736	0.605677	-0.292636	0.490438	-0.203041	0.328402
TRIM69	-0.32077	0.409877	-0.254502	0.32376	-0.257634	0.419191	-0.176495	0.269548	-0.222852	0.341407	-0.203755	0.353249	-0.311027	0.283729
TSPAN32	-0.254136	0.480118	-0.356973	0.310779	-0.358919	0.465101	-0.165758	0.34294	-0.289625	0.530101	-0.389205	0.259931	-0.269083	0.275852
TSPAN4	-0.420883	0.821232	-0.38387	0.423522	-0.479964	0.719888	-0.146978	0.409656	-0.367723	0.794967	-0.376087	0.594401	-0.404658	0.589297
TYMP	-0.431381	0.627982	-0.191971	0.243321	-0.355368	0.417898	-0.22103	0.183697	-0.279782	0.48232	-0.137826	0.328422	-0.129344	0.193495
TYROBP	-0.392096	0.777649	-0.289507	0.481118	-0.431652	0.63875	-0.151388	0.574014	-0.356538	0.760932	-0.364363	0.616703	-0.360589	0.600891
UBASH3A	-0.284807	0.484759	-0.247161	0.347741	-0.126752	0.364982	-0.169599	0.299931	-0.238599	0.525685	-0.211768	0.254548	-0.275487	0.334791
UROD	-0.436512	0.312009	-0.237957	0.22147	-0.397442	0.165523	-0.105201	0.186821	-0.34081	0.27203	-0.396812	0.48588	-0.340996	0.249554
USHBP1	-0.112913	0.630449	-0.292407	0.347139	-0.372291	0.663078	-0.149595	0.220504	-0.113765	0.501941	-0.480144	0.386709	-0.195027	0.463846
VAMP5	-0.427707	0.69022	-0.24476	0.504003	-0.475076	0.681874	-0.121605	0.158484	-0.195031	0.521067	-0.3455	0.465243	-0.320591	0.42537
VIM	-0.213874	1	-0.298967	1	-0.299664	1	-0.118204	1	-0.312798	1	-0.417416	1	-0.341825	1
VMO1	-0.421856	0.645158	-0.298785	0.303922	-0.469904	0.439554	-0.2111	0.27139	-0.382919	0.599954	-0.234823	0.301392	-0.174672	0.336235
VPREB3	-0.157212	0.354776	-0.209368	0.295745	-0.199687	0.279203	-0.210425	0.178732	-0.125545	0.303547	-0.184066	0.274935	-0.149864	0.119775
VSIG4	-0.297102	0.766325	-0.116573	0.403924	-0.165207	0.549516	-0.116116	0.551755	-0.35632	0.748784	-0.192782	0.555854	-0.273152	0.561936
WAS	-0.269951	0.734825	-0.314923	0.469828	-0.353896	0.611605	-0.137647	0.557526	-0.358012	0.709078	-0.365314	0.611962	-0.299775	0.50646
WIPF1	-0.101353	0.734082	-0.184451	0.572898	-0.193744	0.72719	-0.149177	0.589841	-0.345777	0.829814	-0.318578	0.660485	-0.333795	0.690987
XCL2	-0.31174	0.312048	-0.184491	0.300187	-0.225794	0.406075	-0.251842	0.204596	-0.173972	0.288197	-0.324241	0.320312	-0.301983	0.227128
ZAP70	-0.245512	0.405539	-0.312971	0.319234	-0.293393	0.379076	-0.175533	0.254567	-0.300808	0.524172	-0.369433	0.397784	-0.252301	0.254518
ZBTB32	-0.253189	0.419478	-0.171839	0.204591	-0.277361	0.2624	-0.159442	0.25885	-0.210215	0.418085	-0.374159	0.335371	-0.232041	0.256445
ZNF683	-0.305623	0.414195	-0.206273	0.254859	-0.171179	0.277598	-0.183102	0.215657	-0.216747	0.341349	-0.155283	0.162929	-0.275905	0.227036
